# Supplementary material for: The Chinese mitten crab genome provides insights into adaptive plasticity and developmental regulation
Source: Nat Commun. 2021 Apr 22;12:2395. doi: 10.1038/s41467-021-22604-3 (PMC8062507; doi:10.1038/s41467-021-22604-3)
Supplement: Supplementary file 4 — Supplementary Data 1 [file 41467_2021_22604_MOESM4_ESM.xlsx]

## Sheet: Sheet 1
Supplementary Data 1. List of 16 single-copy orthologous genes used in the phylogenetic analysis.
Family ID	Nr-annotation	Swissprot-annotation
2472	PREDICTED: 26S protease regulatory subunit 7 [Polistes canadensis] >gi|972196284|ref|XP_015180049.1| PREDICTED: 26S protease regulatory subunit 7 [Polistes dominula]	PRS7_MOUSE 26S protease regulatory subunit 7 OS=Mus musculus GN=Psmc2 PE=1 SV=5
6380	Homeotic gene regulator, putative [Pediculus humanus corporis] >gi|212517560|gb|EEB19434.1| Homeotic gene regulator, putative [Pediculus humanus corporis]	BRM_DROME ATP-dependent helicase brm OS=Drosophila melanogaster GN=brm PE=1 SV=2
6701	THO complex subunit 3 [Zootermopsis nevadensis]	THOC3_HUMAN THO complex subunit 3 OS=Homo sapiens GN=THOC3 PE=1 SV=1
6817	PREDICTED: protocadherin-like wing polarity protein stan isoform X2 [Cephus cinctus]	STAN_DROME Protocadherin-like wing polarity protein stan OS=Drosophila melanogaster GN=stan PE=1 SV=4
7079	Serine/threonine-protein phosphatase 6 catalytic subunit [Fukomys damarensis]	PPP6_HUMAN Serine/threonine-protein phosphatase 6 catalytic subunit OS=Homo sapiens GN=PPP6C PE=1 SV=1
8378	PREDICTED: dnaJ homolog subfamily B member 11 [Tribolium castaneum]	DJB11_PONAB DnaJ homolog subfamily B member 11 OS=Pongo abelii GN=DNAJB11 PE=2 SV=1
11715	Cct5-prov protein [Daphnia pulex]	TCPE_MACFA T-complex protein 1 subunit epsilon OS=Macaca fascicularis GN=CCT5 PE=2 SV=1
13649	PREDICTED: hypoxia up-regulated protein 1 [Trichogramma pretiosum] >gi|936686804|ref|XP_014221376.1| PREDICTED: hypoxia up-regulated protein 1 [Trichogramma pretiosum]	HYOU1_XENLA Hypoxia up-regulated protein 1 (Fragment) OS=Xenopus laevis GN=hyou1 PE=1 SV=2
13851	Replication factor C subunit 1 [Zootermopsis nevadensis]	RFC1_HUMAN Replication factor C subunit 1 OS=Homo sapiens GN=RFC1 PE=1 SV=4
15377	PREDICTED: syntaxin-5-like [Limulus polyphemus] >gi|926644727|ref|XP_013788644.1| PREDICTED: syntaxin-5-like [Limulus polyphemus]	STX5_DROME Syntaxin-5 OS=Drosophila melanogaster GN=Syx5 PE=2 SV=2
17413	Protein suppressor of forked, partial [Zootermopsis nevadensis]	SUF_DROME Protein suppressor of forked OS=Drosophila melanogaster GN=su(f) PE=1 SV=2
19363	PREDICTED: LOW QUALITY PROTEIN: F-actin-capping protein subunit beta-like [Limulus polyphemus]	CAPZB_RAT F-actin-capping protein subunit beta OS=Rattus norvegicus GN=Capzb PE=1 SV=1
20721	hypothetical protein DAPPUDRAFT_302804 [Daphnia pulex]	EIF3E_NEMVE Eukaryotic translation initiation factor 3 subunit E OS=Nematostella vectensis GN=v1g163572 PE=3 SV=1
21336	PREDICTED: CCR4-NOT transcription complex subunit 2 [Wasmannia auropunctata] >gi|780709186|ref|XP_011704026.1| PREDICTED: CCR4-NOT transcription complex subunit 2 [Wasmannia auropunctata] >gi|780709190|ref|XP_011704027.1| PREDICTED: CCR4-NOT transcription complex subunit 2 [Wasmannia auropunctata]	CNOT2_HUMAN CCR4-NOT transcription complex subunit 2 OS=Homo sapiens GN=CNOT2 PE=1 SV=1
21663	General transcription factor IIH subunit 2 [Zootermopsis nevadensis]	TF2H2_RAT General transcription factor IIH subunit 2 OS=Rattus norvegicus GN=Gtf2h2 PE=1 SV=1
21665	Bifunctional polynucleotide phosphatase/kinase [Zootermopsis nevadensis]	PNKP_MOUSE Bifunctional polynucleotide phosphatase/kinase OS=Mus musculus GN=Pnkp PE=1 SV=2
