# Supplementary material for: The Chinese mitten crab genome provides insights into adaptive plasticity and developmental regulation
Source: Nat Commun. 2021 Apr 22;12:2395. doi: 10.1038/s41467-021-22604-3 (PMC8062507; doi:10.1038/s41467-021-22604-3)
Supplement: Supplementary file 5 — Supplementary Data 2 [file 41467_2021_22604_MOESM5_ESM.xlsx]

## Sheet: Sheet1
Supplementary Data 2. GO enrichment analysis of shared gene families among four decapods.
GO ID	Description	GO class	pvalue	p.adjust
GO:0070126	mitochondrial translational termination	BP	8.32026e-13	2.58094e-09
GO:0045454	cell redox homeostasis	BP	6.05536e-12	9.39186e-09
GO:0015036	disulfide oxidoreductase activity	MF	1.7778e-11	1.50047e-08
GO:0015035	protein disulfide oxidoreductase activity	MF	4.89081e-11	2.06392e-08
GO:0050661	NADP binding	MF	9.03677e-11	2.54234e-08
GO:0034599	cellular response to oxidative stress	BP	2.49297e-11	2.57773e-08
GO:0070402	NADPH binding	MF	2.16358e-10	4.56516e-08
GO:0000103	sulfate assimilation	BP	2.90032e-10	2.2492e-07
GO:0043022	ribosome binding	MF	4.55971e-09	6.95293e-07
GO:0018454	acetoacetyl-CoA reductase activity	MF	4.94284e-09	6.95293e-07
GO:0043021	ribonucleoprotein complex binding	MF	8.58986e-09	1.03569e-06
GO:0005200	structural constituent of cytoskeleton	MF	5.44522e-08	5.74471e-06
GO:0004618	phosphoglycerate kinase activity	MF	1.31335e-07	1.10847e-05
GO:0016774	phosphotransferase activity, carboxyl group as acceptor	MF	1.31335e-07	1.10847e-05
GO:0016667	oxidoreductase activity, acting on a sulfur group of donors	MF	3.14508e-07	2.41313e-05
GO:0055114	oxidation-reduction process	BP	1.14031e-07	6.52438e-05
GO:0006801	superoxide metabolic process	BP	1.26197e-07	6.52438e-05
GO:0006415	translational termination	BP	2.23841e-07	9.91937e-05
GO:0048037	cofactor binding	MF	1.80553e-06	0.00011487
GO:0003747	translation release factor activity	MF	1.90542e-06	0.00011487
GO:0008079	translation termination factor activity	MF	1.90542e-06	0.00011487
GO:0016149	translation release factor activity, codon specific	MF	2.87807e-06	0.000161939
GO:0044424	intracellular part	CC	4.5046e-07	0.000163919
GO:0005622	intracellular	CC	9.09461e-07	0.000163919
GO:0005623	cell	CC	1.26362e-06	0.000163919
GO:0044464	cell part	CC	1.38328e-06	0.000163919
GO:0004494	methylmalonyl-CoA mutase activity	MF	5.74771e-06	0.000303192
GO:0019207	kinase regulator activity	MF	8.64993e-06	0.000429444
GO:0043624	cellular protein complex disassembly	BP	1.23807e-06	0.000431352
GO:0019725	cellular homeostasis	BP	1.2515e-06	0.000431352
GO:0044877	macromolecular complex binding	MF	9.69986e-06	0.000454816
GO:0016491	oxidoreductase activity	MF	1.51347e-05	0.000562166
GO:0004148	dihydrolipoyl dehydrogenase activity	MF	1.53197e-05	0.000562166
GO:0004784	superoxide dismutase activity	MF	1.53197e-05	0.000562166
GO:0016721	oxidoreductase activity, acting on superoxide radicals as acceptor	MF	1.53197e-05	0.000562166
GO:0070180	large ribosomal subunit rRNA binding	MF	1.53197e-05	0.000562166
GO:0019887	protein kinase regulator activity	MF	2.92171e-05	0.00102747
GO:0016769	transferase activity, transferring nitrogenous groups	MF	3.06899e-05	0.00103609
GO:0042592	homeostatic process	BP	3.41684e-06	0.0010599
GO:0043241	protein complex disassembly	BP	4.16769e-06	0.00117529
GO:0016616	oxidoreductase activity, acting on the CH-OH group of donors, NAD or NADP as acceptor	MF	5.09652e-05	0.00165441
GO:0050662	coenzyme binding	MF	5.70529e-05	0.00178343
GO:0008483	transaminase activity	MF	6.59798e-05	0.00198882
GO:0005737	cytoplasm	CC	2.36078e-05	0.00223802
GO:0016746	transferase activity, transferring acyl groups	MF	0.000156777	0.00456276
GO:0005488	binding	MF	0.000164099	0.00461665
GO:0046982	protein heterodimerization activity	MF	0.000192971	0.00525379
GO:0043229	intracellular organelle	CC	7.33158e-05	0.00579195
GO:0030234	enzyme regulator activity	MF	0.0002476	0.00653045
GO:0032984	macromolecular complex disassembly	BP	2.63732e-05	0.00681746
GO:0030170	pyridoxal phosphate binding	MF	0.000338852	0.00866639
GO:0043226	organelle	CC	0.000139988	0.00947919
GO:0003938	IMP dehydrogenase activity	MF	0.000431501	0.0107114
GO:0034614	cellular response to reactive oxygen species	BP	6.51067e-05	0.0139638
GO:0019430	removal of superoxide radicals	BP	7.20249e-05	0.0139638
GO:0071450	cellular response to oxygen radical	BP	7.20249e-05	0.0139638
GO:0071451	cellular response to superoxide	BP	7.20249e-05	0.0139638
GO:0070887	cellular response to chemical stimulus	BP	9.16641e-05	0.0153754
GO:0006979	response to oxidative stress	BP	9.25207e-05	0.0153754
GO:0001932	regulation of protein phosphorylation	BP	9.41754e-05	0.0153754
GO:0003723	RNA binding	MF	0.000656611	0.0158337
GO:0042325	regulation of phosphorylation	BP	0.00010814	0.0167725
GO:0009055	electron carrier activity	MF	0.000733866	0.0172051
GO:0043228	non-membrane-bounded organelle	CC	0.000355993	0.018749
GO:0043232	intracellular non-membrane-bounded organelle	CC	0.000355993	0.018749
GO:0005694	chromosome	CC	0.000428876	0.0203287
GO:0072593	reactive oxygen species metabolic process	BP	0.00015808	0.0228366
GO:0065008	regulation of biological quality	BP	0.000161961	0.0228366
GO:0051536	iron-sulfur cluster binding	MF	0.00109255	0.0242662
GO:0051540	metal cluster binding	MF	0.00109255	0.0242662
GO:0006959	humoral immune response	BP	0.000197613	0.0254089
GO:0008643	carbohydrate transport	BP	0.000197613	0.0254089
GO:0000375	RNA splicing, via transesterification reactions	BP	0.000221161	0.0254089
GO:0000377	RNA splicing, via transesterification reactions with bulged adenosine as nucleophile	BP	0.000221161	0.0254089
GO:0000398	mRNA splicing, via spliceosome	BP	0.000221161	0.0254089
GO:0008380	RNA splicing	BP	0.000267013	0.0278173
GO:0000303	response to superoxide	BP	0.000269026	0.0278173
GO:0000305	response to oxygen radical	BP	0.000269026	0.0278173
GO:0044444	cytoplasmic part	CC	0.000670073	0.028874
GO:0016071	mRNA metabolic process	BP	0.000301222	0.0296103
GO:0001676	long-chain fatty acid metabolic process	BP	0.000316204	0.0296103
GO:0045047	protein targeting to ER	BP	0.000316204	0.0296103
GO:0008217	regulation of blood pressure	BP	0.000324549	0.0296103
GO:0047617	acyl-CoA hydrolase activity	MF	0.00142421	0.0300329
GO:0016668	oxidoreductase activity, acting on a sulfur group of donors, NAD(P) as acceptor	MF	0.00148844	0.0300329
GO:0004356	glutamate-ammonia ligase activity	MF	0.00177858	0.0300329
GO:0004364	glutathione transferase activity	MF	0.00177858	0.0300329
GO:0004797	thymidine kinase activity	MF	0.00177858	0.0300329
GO:0016211	ammonia ligase activity	MF	0.00177858	0.0300329
GO:0016880	acid-ammonia (or amide) ligase activity	MF	0.00177858	0.0300329
GO:0019136	deoxynucleoside kinase activity	MF	0.00177858	0.0300329
GO:0019203	carbohydrate phosphatase activity	MF	0.00177858	0.0300329
GO:0042132	fructose 1,6-bisphosphate 1-phosphatase activity	MF	0.00177858	0.0300329
GO:0050308	sugar-phosphatase activity	MF	0.00177858	0.0300329
GO:0004365	glyceraldehyde-3-phosphate dehydrogenase (NAD+) (phosphorylating) activity	MF	0.00181479	0.0300329
GO:0043891	glyceraldehyde-3-phosphate dehydrogenase (NAD(P)+) (phosphorylating) activity	MF	0.00181479	0.0300329
GO:0043549	regulation of kinase activity	BP	0.000353046	0.0304208
GO:0045859	regulation of protein kinase activity	BP	0.000353046	0.0304208
GO:0033218	amide binding	MF	0.00193675	0.0314349
GO:0016614	oxidoreductase activity, acting on CH-OH group of donors	MF	0.00204812	0.0326153
GO:0071011	precatalytic spliceosome	CC	0.000841638	0.0332447
GO:0070972	protein localization to endoplasmic reticulum	BP	0.000402413	0.0337374
GO:0035107	appendage morphogenesis	BP	0.000424814	0.0346782
GO:0016671	oxidoreductase activity, acting on a sulfur group of donors, disulfide as acceptor	MF	0.00250312	0.0391228
GO:0008746	NAD(P)+ transhydrogenase activity	MF	0.00285024	0.0429571
GO:0016652	oxidoreductase activity, acting on NAD(P)H, NAD(P) as acceptor	MF	0.00285024	0.0429571
GO:0005198	structural molecule activity	MF	0.00331719	0.0491177
GO:0016607	nuclear speck	CC	0.0016843	0.0565284
GO:0015934	large ribosomal subunit	CC	0.001746	0.0565284
GO:0005874	microtubule	CC	0.00178887	0.0565284
GO:0032993	protein-DNA complex	CC	0.0020896	0.0619044
GO:0099512	supramolecular fiber	CC	0.00272353	0.0717195
GO:0099513	polymeric cytoskeletal fiber	CC	0.00272353	0.0717195
GO:0032991	macromolecular complex	CC	0.00329264	0.0797073
GO:0044422	organelle part	CC	0.00336318	0.0797073
GO:0044427	chromosomal part	CC	0.0035379	0.0798555
GO:0000786	nucleosome	CC	0.00491113	0.101212
GO:0044815	DNA packaging complex	CC	0.00491113	0.101212
