# Supplementary material for: The Chinese mitten crab genome provides insights into adaptive plasticity and developmental regulation
Source: Nat Commun. 2021 Apr 22;12:2395. doi: 10.1038/s41467-021-22604-3 (PMC8062507; doi:10.1038/s41467-021-22604-3)
Supplement: Supplementary file 6 — Supplementary Data 3 [file 41467_2021_22604_MOESM6_ESM.xlsx]

## Sheet: Sheet1
Supplementary Data 3. GO enrichment of E. sinensis-specific gene families.
GO ID	Description	GO class	pvalue	p.adjust
GO:0008879	glucose-1-phosphate thymidylyltransferase activity	MF	5.25164e-09	2.38424e-06
GO:0045226	extracellular polysaccharide biosynthetic process	BP	4.43322e-09	2.64441e-06
GO:0046379	extracellular polysaccharide metabolic process	BP	4.43322e-09	2.64441e-06
GO:0000271	polysaccharide biosynthetic process	BP	7.16838e-08	2.13797e-05
GO:0033692	cellular polysaccharide biosynthetic process	BP	7.16838e-08	2.13797e-05
GO:0000315	organellar large ribosomal subunit	CC	2.43455e-06	0.000253193
GO:0005762	mitochondrial large ribosomal subunit	CC	2.43455e-06	0.000253193
GO:0034637	cellular carbohydrate biosynthetic process	BP	1.08101e-06	0.000257929
GO:0008094	DNA-dependent ATPase activity	MF	3.33625e-06	0.000464299
GO:0016779	nucleotidyltransferase activity	MF	3.89066e-06	0.000464299
GO:0003918	DNA topoisomerase type II (ATP-hydrolyzing) activity	MF	5.11343e-06	0.000464299
GO:0061505	DNA topoisomerase II activity	MF	5.11343e-06	0.000464299
GO:0003916	DNA topoisomerase activity	MF	8.49255e-06	0.000524695
GO:0016421	CoA carboxylase activity	MF	8.77928e-06	0.000524695
GO:0003989	acetyl-CoA carboxylase activity	MF	1.00899e-05	0.000524695
GO:0031072	heat shock protein binding	MF	1.04014e-05	0.000524695
GO:0009317	acetyl-CoA carboxylase complex	CC	9.91541e-06	0.000687468
GO:0016885	ligase activity, forming carbon-carbon bonds	MF	2.06295e-05	0.000936577
GO:0030529	intracellular ribonucleoprotein complex	CC	2.77919e-05	0.00115614
GO:1990904	ribonucleoprotein complex	CC	2.77919e-05	0.00115614
GO:0044264	cellular polysaccharide metabolic process	BP	1.22669e-05	0.00243906
GO:0009295	nucleoid	CC	7.83255e-05	0.00271528
GO:0005976	polysaccharide metabolic process	BP	3.11725e-05	0.00531268
GO:0005840	ribosome	CC	0.000191631	0.00569418
GO:0007059	chromosome segregation	BP	5.39995e-05	0.00805268
GO:0009064	glutamine family amino acid metabolic process	BP	7.16293e-05	0.00949487
GO:0050152	omega-amidase activity	MF	0.000357698	0.0147632
GO:0003735	structural constituent of ribosome	MF	0.000440016	0.0166473
GO:0005198	structural molecule activity	MF	0.00102326	0.0357355
GO:0000313	organellar ribosome	CC	0.00161669	0.0373635
GO:0005761	mitochondrial ribosome	CC	0.00161669	0.0373635
GO:0050750	low-density lipoprotein particle receptor binding	MF	0.00135489	0.0384449
GO:0055131	C3HC4-type RING finger domain binding	MF	0.00135489	0.0384449
GO:0070325	lipoprotein particle receptor binding	MF	0.00135489	0.0384449
GO:0015662	ATPase activity, coupled to transmembrane movement of ions, phosphorylative mechanism	MF	0.00153179	0.0409079
