# Supplementary material for: The Chinese mitten crab genome provides insights into adaptive plasticity and developmental regulation
Source: Nat Commun. 2021 Apr 22;12:2395. doi: 10.1038/s41467-021-22604-3 (PMC8062507; doi:10.1038/s41467-021-22604-3)
Supplement: Supplementary file 7 — Supplementary Data 4 [file 41467_2021_22604_MOESM7_ESM.xlsx]

## Sheet: Sheet1
Supplementary Data 4. KEGG pathway enrichment of E. sinensis-specific gene families.
Pathway ID	KEGG_A_class	KEGG_B_class	Pathway	Pvalue	Qvalue
ko00220	Metabolism	Amino acid metabolism	Arginine biosynthesis	2.44568e-10	7.45933e-08
ko00250	Metabolism	Amino acid metabolism	Alanine, aspartate and glutamate metabolism	5.16536e-09	7.87717e-07
ko00040	Metabolism	Carbohydrate metabolism	Pentose and glucuronate interconversions	5.1552e-07	5.24112e-05
ko04964	Organismal Systems	Excretory system	Proximal tubule bicarbonate reclamation	1.74642e-06	0.000133165
ko00910	Metabolism	Energy metabolism	Nitrogen metabolism	2.78509e-06	0.000169891
ko00510	Metabolism	Glycan biosynthesis and metabolism	N-Glycan biosynthesis	5.30356e-06	0.000232701
ko00531	Metabolism	Glycan biosynthesis and metabolism	Glycosaminoglycan degradation	5.34069e-06	0.000232701
ko00471	Metabolism	Metabolism of other amino acids	D-Glutamine and D-glutamate metabolism	7.5989e-06	0.000289708
ko00523	Metabolism	Metabolism of terpenoids and polyketides	Polyketide sugar unit biosynthesis	3.0924e-05	0.00104798
ko04142	Cellular Processes	Transport and catabolism	Lysosome	0.000165316	0.00504214
ko00790	Metabolism	Metabolism of cofactors and vitamins	Folate biosynthesis	0.000312154	0.00865518
ko03008	Genetic Information Processing	Translation	Ribosome biogenesis in eukaryotes	0.000341708	0.00868507
ko04216	Cellular Processes	Cell growth and death	Ferroptosis	0.000467338	0.0109645
ko04136	Cellular Processes	Transport and catabolism	Autophagy - other eukaryotes	0.000734437	0.0160002
ko00450	Metabolism	Metabolism of other amino acids	Selenocompound metabolism	0.000948125	0.0192785
