# Supplementary material for: The Chinese mitten crab genome provides insights into adaptive plasticity and developmental regulation
Source: Nat Commun. 2021 Apr 22;12:2395. doi: 10.1038/s41467-021-22604-3 (PMC8062507; doi:10.1038/s41467-021-22604-3)
Supplement: Supplementary file 8 — Supplementary Data 5 [file 41467_2021_22604_MOESM8_ESM.xlsx]

## Sheet: Sheet1
Supplementary Data 5. GO enrichment analysis of the gene families expanded in the E. sinensis genome.
GO ID	Description	GO class	pvalue	p.adjust
GO:0005739	mitochondrion	CC	5.24819e-30	1.14411e-27
GO:0008152	metabolic process	BP	2.86245e-29	5.96249e-26
GO:0016491	oxidoreductase activity	MF	1.53529e-26	8.78183e-24
GO:0044710	single-organism metabolic process	BP	1.08601e-26	1.13108e-23
GO:0009141	nucleoside triphosphate metabolic process	BP	1.02445e-25	7.1131e-23
GO:0006753	nucleoside phosphate metabolic process	BP	7.24416e-25	3.77239e-22
GO:0005737	cytoplasm	CC	3.62105e-24	3.94694e-22
GO:0003824	catalytic activity	MF	4.73275e-23	1.35357e-20
GO:0055086	nucleobase-containing small molecule metabolic process	BP	1.83376e-22	7.63943e-20
GO:0009117	nucleotide metabolic process	BP	1.30253e-21	4.52195e-19
GO:0044281	small molecule metabolic process	BP	2.39722e-21	7.13345e-19
GO:0019637	organophosphate metabolic process	BP	8.37478e-21	2.18058e-18
GO:0009199	ribonucleoside triphosphate metabolic process	BP	9.52061e-21	2.20349e-18
GO:0046034	ATP metabolic process	BP	1.27095e-20	2.64739e-18
GO:0009144	purine nucleoside triphosphate metabolic process	BP	1.98411e-20	3.44408e-18
GO:0009205	purine ribonucleoside triphosphate metabolic process	BP	1.98411e-20	3.44408e-18
GO:1901564	organonitrogen compound metabolic process	BP	8.92111e-19	1.42944e-16
GO:0044444	cytoplasmic part	CC	3.98352e-18	2.89469e-16
GO:0044711	single-organism biosynthetic process	BP	5.51534e-18	8.20604e-16
GO:0048037	cofactor binding	MF	4.71149e-18	8.98323e-16
GO:0009142	nucleoside triphosphate biosynthetic process	BP	6.60924e-18	9.17803e-16
GO:0042278	purine nucleoside metabolic process	BP	2.76954e-17	3.6056e-15
GO:0009119	ribonucleoside metabolic process	BP	1.19614e-16	1.46563e-14
GO:0046128	purine ribonucleoside metabolic process	BP	2.80829e-16	3.24981e-14
GO:0044429	mitochondrial part	CC	6.66254e-16	3.63109e-14
GO:0009536	plastid	CC	6.69485e-15	2.91895e-13
GO:0016671	oxidoreductase activity, acting on a sulfur group of donors, disulfide as acceptor	MF	2.2583e-15	3.15815e-13
GO:0050662	coenzyme binding	MF	2.76062e-15	3.15815e-13
GO:0009116	nucleoside metabolic process	BP	4.43902e-15	4.86657e-13
GO:0055114	oxidation-reduction process	BP	8.65808e-15	9.01739e-13
GO:0009123	nucleoside monophosphate metabolic process	BP	1.13773e-14	1.12852e-12
GO:1901657	glycosyl compound metabolic process	BP	2.28934e-14	2.16759e-12
GO:0072524	pyridine-containing compound metabolic process	BP	2.8293e-14	2.56236e-12
GO:0005759	mitochondrial matrix	CC	1.02109e-13	3.70997e-12
GO:0009161	ribonucleoside monophosphate metabolic process	BP	5.03237e-14	4.36768e-12
GO:0009126	purine nucleoside monophosphate metabolic process	BP	9.45014e-14	7.57101e-12
GO:0009167	purine ribonucleoside monophosphate metabolic process	BP	9.45014e-14	7.57101e-12
GO:0006163	purine nucleotide metabolic process	BP	2.6013e-13	2.00686e-11
GO:0007005	mitochondrion organization	BP	2.97818e-13	2.21555e-11
GO:0090407	organophosphate biosynthetic process	BP	3.91512e-13	2.81214e-11
GO:0016149	translation release factor activity, codon specific	MF	4.12221e-13	3.92984e-11
GO:0033178	proton-transporting two-sector ATPase complex, catalytic domain	CC	1.34593e-12	4.1916e-11
GO:0003747	translation release factor activity	MF	6.13821e-13	4.38882e-11
GO:0008079	translation termination factor activity	MF	6.13821e-13	4.38882e-11
GO:0016667	oxidoreductase activity, acting on a sulfur group of donors	MF	7.43132e-13	4.72302e-11
GO:0019693	ribose phosphate metabolic process	BP	1.13481e-12	7.87934e-11
GO:0032787	monocarboxylic acid metabolic process	BP	1.55021e-12	1.04164e-10
GO:1901293	nucleoside phosphate biosynthetic process	BP	1.89219e-12	1.2317e-10
GO:0015935	small ribosomal subunit	CC	5.11569e-12	1.39403e-10
GO:0072521	purine-containing compound metabolic process	BP	5.86602e-12	3.7027e-10
GO:0006754	ATP biosynthetic process	BP	6.16684e-12	3.77809e-10
GO:1901566	organonitrogen compound biosynthetic process	BP	7.3094e-12	4.35014e-10
GO:0009201	ribonucleoside triphosphate biosynthetic process	BP	8.37998e-12	4.84875e-10
GO:0009150	purine ribonucleotide metabolic process	BP	1.22753e-11	6.83854e-10
GO:0009132	nucleoside diphosphate metabolic process	BP	1.26797e-11	6.83854e-10
GO:0019362	pyridine nucleotide metabolic process	BP	1.33036e-11	6.83854e-10
GO:0009145	purine nucleoside triphosphate biosynthetic process	BP	1.34604e-11	6.83854e-10
GO:0009206	purine ribonucleoside triphosphate biosynthetic process	BP	1.34604e-11	6.83854e-10
GO:0034641	cellular nitrogen compound metabolic process	BP	1.6335e-11	8.1014e-10
GO:0006631	fatty acid metabolic process	BP	2.48314e-11	1.20288e-09
GO:0046496	nicotinamide nucleotide metabolic process	BP	2.90722e-11	1.37631e-09
GO:0042455	ribonucleoside biosynthetic process	BP	3.23793e-11	1.4988e-09
GO:0034599	cellular response to oxidative stress	BP	3.69565e-11	1.67349e-09
GO:0042451	purine nucleoside biosynthetic process	BP	4.85638e-11	2.09226e-09
GO:0046129	purine ribonucleoside biosynthetic process	BP	4.85638e-11	2.09226e-09
GO:0019682	glyceraldehyde-3-phosphate metabolic process	BP	4.92177e-11	2.09226e-09
GO:0008135	translation factor activity, RNA binding	MF	5.28282e-11	3.02177e-09
GO:0050661	NADP binding	MF	1.08716e-10	5.65325e-09
GO:0032543	mitochondrial translation	BP	1.55721e-10	6.35889e-09
GO:0009259	ribonucleotide metabolic process	BP	1.59489e-10	6.35889e-09
GO:0006091	generation of precursor metabolites and energy	BP	1.62763e-10	6.35889e-09
GO:0006733	oxidoreduction coenzyme metabolic process	BP	1.64849e-10	6.35889e-09
GO:0009163	nucleoside biosynthetic process	BP	1.64849e-10	6.35889e-09
GO:0006415	translational termination	BP	2.08984e-10	7.9148e-09
GO:0051186	cofactor metabolic process	BP	2.18561e-10	8.12968e-09
GO:0045259	proton-transporting ATP synthase complex	CC	4.16199e-10	1.00813e-08
GO:0020011	apicoplast	CC	7.93177e-10	1.62297e-08
GO:0045261	proton-transporting ATP synthase complex, catalytic core F(1)	CC	8.18931e-10	1.62297e-08
GO:0000462	maturation of SSU-rRNA from tricistronic rRNA transcript (SSU-rRNA, 5.8S rRNA, LSU-rRNA)	BP	6.86869e-10	2.46681e-08
GO:0030490	maturation of SSU-rRNA	BP	6.86869e-10	2.46681e-08
GO:0006732	coenzyme metabolic process	BP	7.98725e-10	2.8199e-08
GO:0004807	triose-phosphate isomerase activity	MF	8.0902e-10	3.39437e-08
GO:0048027	mRNA 5'-UTR binding	MF	8.30789e-10	3.39437e-08
GO:0070402	NADPH binding	MF	8.30789e-10	3.39437e-08
GO:0016469	proton-transporting two-sector ATPase complex	CC	1.9413e-09	3.5267e-08
GO:0006807	nitrogen compound metabolic process	BP	1.06246e-09	3.68852e-08
GO:0034470	ncRNA processing	BP	1.30566e-09	4.45851e-08
GO:1901135	carbohydrate derivative metabolic process	BP	1.4079e-09	4.73008e-08
GO:0000314	organellar small ribosomal subunit	CC	3.90834e-09	6.08585e-08
GO:0005763	mitochondrial small ribosomal subunit	CC	3.90834e-09	6.08585e-08
GO:0006096	glycolytic process	BP	1.93885e-09	6.14516e-08
GO:0006757	ATP generation from ADP	BP	1.93885e-09	6.14516e-08
GO:0046031	ADP metabolic process	BP	1.93885e-09	6.14516e-08
GO:1901659	glycosyl compound biosynthetic process	BP	1.9471e-09	6.14516e-08
GO:0032984	macromolecular complex disassembly	BP	2.10419e-09	6.54183e-08
GO:0016817	hydrolase activity, acting on acid anhydrides	MF	2.33493e-09	8.90385e-08
GO:0017111	nucleoside-triphosphatase activity	MF	2.81953e-09	1.00798e-07
GO:0006165	nucleoside diphosphate phosphorylation	BP	3.36574e-09	1.03101e-07
GO:0009062	fatty acid catabolic process	BP	3.45438e-09	1.04282e-07
GO:0044282	small molecule catabolic process	BP	3.99181e-09	1.18785e-07
GO:0070126	mitochondrial translational termination	BP	4.14456e-09	1.20283e-07
GO:0009165	nucleotide biosynthetic process	BP	4.15765e-09	1.20283e-07
GO:0044769	ATPase activity, coupled to transmembrane movement of ions, rotational mechanism	MF	4.91865e-09	1.65498e-07
GO:0043241	protein complex disassembly	BP	8.39172e-09	2.35555e-07
GO:0009135	purine nucleoside diphosphate metabolic process	BP	8.59444e-09	2.35555e-07
GO:0009179	purine ribonucleoside diphosphate metabolic process	BP	8.59444e-09	2.35555e-07
GO:0009185	ribonucleoside diphosphate metabolic process	BP	8.59444e-09	2.35555e-07
GO:0006818	hydrogen transport	BP	9.0463e-09	2.41583e-07
GO:0015992	proton transport	BP	9.0463e-09	2.41583e-07
GO:0016462	pyrophosphatase activity	MF	7.73682e-09	2.45859e-07
GO:0016818	hydrolase activity, acting on acid anhydrides, in phosphorus-containing anhydrides	MF	9.24056e-09	2.78189e-07
GO:0016887	ATPase activity	MF	1.19433e-08	3.41578e-07
GO:0046939	nucleotide phosphorylation	BP	1.36028e-08	3.58665e-07
GO:0044712	single-organism catabolic process	BP	1.46782e-08	3.82183e-07
GO:0045454	cell redox homeostasis	BP	1.92071e-08	4.93931e-07
GO:0046166	glyceraldehyde-3-phosphate biosynthetic process	BP	1.94846e-08	4.94955e-07
GO:0072522	purine-containing compound biosynthetic process	BP	2.17933e-08	5.46933e-07
GO:0000313	organellar ribosome	CC	4.03618e-08	5.4993e-07
GO:0005761	mitochondrial ribosome	CC	4.03618e-08	5.4993e-07
GO:0046483	heterocycle metabolic process	BP	2.32711e-08	5.77068e-07
GO:0046184	aldehyde biosynthetic process	BP	2.83899e-08	6.9572e-07
GO:0019843	rRNA binding	MF	2.79244e-08	7.26033e-07
GO:1901681	sulfur compound binding	MF	2.79244e-08	7.26033e-07
GO:0018454	acetoacetyl-CoA reductase activity	MF	3.23022e-08	8.03341e-07
GO:0072329	monocarboxylic acid catabolic process	BP	3.46391e-08	8.38991e-07
GO:0034660	ncRNA metabolic process	BP	3.51807e-08	8.42316e-07
GO:0016042	lipid catabolic process	BP	4.61406e-08	1.0799e-06
GO:0044242	cellular lipid catabolic process	BP	4.61406e-08	1.0799e-06
GO:0008410	CoA-transferase activity	MF	5.15527e-08	1.22867e-06
GO:1901360	organic cyclic compound metabolic process	BP	5.3998e-08	1.24975e-06
GO:0043686	co-translational protein modification	BP	5.67084e-08	1.29806e-06
GO:0006725	cellular aromatic compound metabolic process	BP	5.81636e-08	1.3169e-06
GO:0022411	cellular component disassembly	BP	6.14468e-08	1.37628e-06
GO:0033539	fatty acid beta-oxidation using acyl-CoA dehydrogenase	BP	6.32943e-08	1.40257e-06
GO:0009507	chloroplast	CC	1.1902e-07	1.52625e-06
GO:0006104	succinyl-CoA metabolic process	BP	9.95009e-08	2.18169e-06
GO:0004774	succinate-CoA ligase activity	MF	1.0311e-07	2.34589e-06
GO:0052890	oxidoreductase activity, acting on the CH-CH group of donors, with a flavin as acceptor	MF	1.06631e-07	2.34589e-06
GO:0070181	small ribosomal subunit rRNA binding	MF	1.32468e-07	2.80636e-06
GO:0042274	ribosomal small subunit biogenesis	BP	1.3422e-07	2.91229e-06
GO:0046933	proton-transporting ATP synthase activity, rotational mechanism	MF	1.48729e-07	3.01832e-06
GO:0016150	translation release factor activity, codon nonspecific	MF	1.53027e-07	3.01832e-06
GO:0004776	succinate-CoA ligase (GDP-forming) activity	MF	2.28115e-07	4.3494e-06
GO:0044724	single-organism carbohydrate catabolic process	BP	2.05548e-07	4.41399e-06
GO:0000166	nucleotide binding	MF	2.586e-07	4.62248e-06
GO:1901265	nucleoside phosphate binding	MF	2.586e-07	4.62248e-06
GO:0015985	energy coupled proton transport, down electrochemical gradient	BP	2.45519e-07	5.16581e-06
GO:0015986	ATP synthesis coupled proton transport	BP	2.45519e-07	5.16581e-06
GO:0043624	cellular protein complex disassembly	BP	2.53198e-07	5.27412e-06
GO:0055088	lipid homeostasis	BP	2.73224e-07	5.6349e-06
GO:0006090	pyruvate metabolic process	BP	2.79284e-07	5.70343e-06
GO:0019563	glycerol catabolic process	BP	3.00629e-07	6.07972e-06
GO:0000103	sulfate assimilation	BP	3.46126e-07	6.86649e-06
GO:0070124	mitochondrial translational initiation	BP	3.46126e-07	6.86649e-06
GO:0044391	ribosomal subunit	CC	7.25298e-07	8.78417e-06
GO:0000028	ribosomal small subunit assembly	BP	5.03048e-07	9.88537e-06
GO:0016782	transferase activity, transferring sulfur-containing groups	MF	5.9719e-07	1.03513e-05
GO:0003995	acyl-CoA dehydrogenase activity	MF	6.4947e-07	1.09264e-05
GO:0003924	GTPase activity	MF	6.99785e-07	1.14365e-05
GO:0016846	carbon-sulfur lyase activity	MF	7.48687e-07	1.18958e-05
GO:0005743	mitochondrial inner membrane	CC	1.11044e-06	1.21038e-05
GO:0019866	organelle inner membrane	CC	1.11044e-06	1.21038e-05
GO:0000062	fatty-acyl-CoA binding	MF	9.62652e-07	1.48821e-05
GO:0016820	hydrolase activity, acting on acid anhydrides, catalyzing transmembrane movement of substances	MF	9.90518e-07	1.49099e-05
GO:0004775	succinate-CoA ligase (ADP-forming) activity	MF	1.02373e-06	1.50147e-05
GO:1902600	hydrogen ion transmembrane transport	BP	7.87388e-07	1.53283e-05
GO:0006139	nucleobase-containing compound metabolic process	BP	8.56749e-07	1.65241e-05
GO:0044424	intracellular part	CC	1.60303e-06	1.6641e-05
GO:0019752	carboxylic acid metabolic process	BP	1.0195e-06	1.94827e-05
GO:0006364	rRNA processing	BP	1.05276e-06	1.99355e-05
GO:0009124	nucleoside monophosphate biosynthetic process	BP	1.11486e-06	2.09212e-05
GO:0016054	organic acid catabolic process	BP	1.35949e-06	2.50603e-05
GO:0046395	carboxylic acid catabolic process	BP	1.35949e-06	2.50603e-05
GO:0006635	fatty acid beta-oxidation	BP	1.40833e-06	2.57329e-05
GO:0004618	phosphoglycerate kinase activity	MF	2.1e-06	2.92976e-05
GO:0016774	phosphotransferase activity, carboxyl group as acceptor	MF	2.1e-06	2.92976e-05
GO:0006082	organic acid metabolic process	BP	1.67867e-06	3.04058e-05
GO:0004176	ATP-dependent peptidase activity	MF	2.43693e-06	3.30808e-05
GO:0036094	small molecule binding	MF	2.48684e-06	3.30808e-05
GO:1901137	carbohydrate derivative biosynthetic process	BP	2.40405e-06	4.31692e-05
GO:0015036	disulfide oxidoreductase activity	MF	3.6154e-06	4.38059e-05
GO:0016405	CoA-ligase activity	MF	3.80068e-06	4.38059e-05
GO:0016878	acid-thiol ligase activity	MF	3.80068e-06	4.38059e-05
GO:0043022	ribosome binding	MF	3.80068e-06	4.38059e-05
GO:0004748	ribonucleoside-diphosphate reductase activity, thioredoxin disulfide as acceptor	MF	3.82918e-06	4.38059e-05
GO:0016728	oxidoreductase activity, acting on CH or CH2 groups, disulfide as acceptor	MF	3.82918e-06	4.38059e-05
GO:0061731	ribonucleoside-diphosphate reductase activity	MF	3.82918e-06	4.38059e-05
GO:0009156	ribonucleoside monophosphate biosynthetic process	BP	2.48015e-06	4.41551e-05
GO:0019405	alditol catabolic process	BP	2.76548e-06	4.84074e-05
GO:0046174	polyol catabolic process	BP	2.76548e-06	4.84074e-05
GO:0009295	nucleoid	CC	5.24054e-06	5.19289e-05
GO:0031966	mitochondrial membrane	CC	5.75241e-06	5.45229e-05
GO:0004478	methionine adenosyltransferase activity	MF	5.12054e-06	5.74304e-05
GO:0016052	carbohydrate catabolic process	BP	3.35855e-06	5.82988e-05
GO:0043436	oxoacid metabolic process	BP	3.46197e-06	5.95974e-05
GO:0019395	fatty acid oxidation	BP	3.77858e-06	6.399e-05
GO:0034440	lipid oxidation	BP	3.77858e-06	6.399e-05
GO:0006353	DNA-templated transcription, termination	BP	4.07951e-06	6.85292e-05
GO:0008053	mitochondrial fusion	BP	4.63012e-06	7.59413e-05
GO:0042407	cristae formation	BP	4.63012e-06	7.59413e-05
GO:0045041	protein import into mitochondrial intermembrane space	BP	4.63012e-06	7.59413e-05
GO:0006105	succinate metabolic process	BP	5.02889e-06	8.05636e-05
GO:0006801	superoxide metabolic process	BP	5.02889e-06	8.05636e-05
GO:0009127	purine nucleoside monophosphate biosynthetic process	BP	5.08979e-06	8.05636e-05
GO:0009168	purine ribonucleoside monophosphate biosynthetic process	BP	5.08979e-06	8.05636e-05
GO:0006739	NADP metabolic process	BP	5.144e-06	8.05636e-05
GO:0031365	N-terminal protein amino acid modification	BP	5.144e-06	8.05636e-05
GO:0006790	sulfur compound metabolic process	BP	5.21132e-06	8.10088e-05
GO:0042586	peptide deformylase activity	MF	7.77515e-06	8.55266e-05
GO:0005622	intracellular	CC	9.57603e-06	8.69823e-05
GO:0016072	rRNA metabolic process	BP	5.66453e-06	8.74015e-05
GO:0043021	ribonucleoprotein complex binding	MF	9.68501e-06	0.000104525
GO:0015035	protein disulfide oxidoreductase activity	MF	1.08962e-05	0.000115419
GO:0015078	hydrogen ion transmembrane transporter activity	MF	1.28262e-05	0.000133392
GO:0006081	cellular aldehyde metabolic process	BP	9.41624e-06	0.000144221
GO:0006556	S-adenosylmethionine biosynthetic process	BP	9.97452e-06	0.000150557
GO:0032042	mitochondrial DNA metabolic process	BP	9.97452e-06	0.000150557
GO:0006399	tRNA metabolic process	BP	1.10329e-05	0.000165335
GO:0006164	purine nucleotide biosynthetic process	BP	1.14699e-05	0.000170655
GO:0042626	ATPase activity, coupled to transmembrane movement of substances	MF	1.68809e-05	0.000172427
GO:0008033	tRNA processing	BP	1.22182e-05	0.0001805
GO:0072330	monocarboxylic acid biosynthetic process	BP	1.28881e-05	0.000189056
GO:0005971	ribonucleoside-diphosphate reductase complex	CC	2.17128e-05	0.000189335
GO:0046164	alcohol catabolic process	BP	1.37881e-05	0.000200843
GO:0009262	deoxyribonucleotide metabolic process	BP	1.3973e-05	0.000202124
GO:0019344	cysteine biosynthetic process	BP	1.49323e-05	0.000214511
GO:0005740	mitochondrial envelope	CC	2.6251e-05	0.000220105
GO:0050660	flavin adenine dinucleotide binding	MF	2.38249e-05	0.000239085
GO:0043168	anion binding	MF	2.52162e-05	0.000248684
GO:0042255	ribosome assembly	BP	1.92598e-05	0.000274782
GO:0019829	cation-transporting ATPase activity	MF	3.02096e-05	0.000288474
GO:0004075	biotin carboxylase activity	MF	3.11202e-05	0.000288474
GO:0015399	primary active transmembrane transporter activity	MF	3.12681e-05	0.000288474
GO:0015405	P-P-bond-hydrolysis-driven transmembrane transporter activity	MF	3.12681e-05	0.000288474
GO:0006412	translation	BP	2.12752e-05	0.000301471
GO:0009263	deoxyribonucleotide biosynthetic process	BP	2.17791e-05	0.000306526
GO:0044255	cellular lipid metabolic process	BP	2.37221e-05	0.000331632
GO:0043492	ATPase activity, coupled to movement of substances	MF	4.41477e-05	0.000400833
GO:0043043	peptide biosynthetic process	BP	3.49182e-05	0.000484898
GO:0034982	mitochondrial protein processing	BP	3.56806e-05	0.000488964
GO:0043504	mitochondrial DNA repair	BP	3.56806e-05	0.000488964
GO:0016725	oxidoreductase activity, acting on CH or CH2 groups	MF	5.79701e-05	0.000517893
GO:0004731	purine-nucleoside phosphorylase activity	MF	5.88514e-05	0.000517893
GO:0006534	cysteine metabolic process	BP	3.80404e-05	0.000517896
GO:0042625	ATPase coupled ion transmembrane transporter activity	MF	5.99105e-05	0.000519224
GO:0016627	oxidoreductase activity, acting on the CH-CH group of donors	MF	7.0561e-05	0.000602401
GO:0006457	protein folding	BP	4.47315e-05	0.000605037
GO:0006071	glycerol metabolic process	BP	4.93862e-05	0.000659432
GO:1901616	organic hydroxy compound catabolic process	BP	4.93862e-05	0.000659432
GO:0004470	malic enzyme activity	MF	7.89782e-05	0.000664346
GO:0005829	cytosol	CC	9.90164e-05	0.000799465
GO:0006518	peptide metabolic process	BP	6.03446e-05	0.000800623
GO:0004784	superoxide dismutase activity	MF	0.000106466	0.000845814
GO:0008836	diaminopimelate decarboxylase activity	MF	0.000106466	0.000845814
GO:0016721	oxidoreductase activity, acting on superoxide radicals as acceptor	MF	0.000106466	0.000845814
GO:0070180	large ribosomal subunit rRNA binding	MF	0.000106466	0.000845814
GO:0009070	serine family amino acid biosynthetic process	BP	6.99457e-05	0.000922132
GO:0006094	gluconeogenesis	BP	7.07582e-05	0.000926977
GO:0016763	transferase activity, transferring pentosyl groups	MF	0.000120871	0.000947099
GO:0031967	organelle envelope	CC	0.000140438	0.00105571
GO:0031975	envelope	CC	0.000140438	0.00105571
GO:0006633	fatty acid biosynthetic process	BP	8.2667e-05	0.00107622
GO:0042623	ATPase activity, coupled	MF	0.000169275	0.00130845
GO:0019400	alditol metabolic process	BP	0.000142238	0.00184026
GO:0019319	hexose biosynthetic process	BP	0.00014417	0.00185035
GO:0044271	cellular nitrogen compound biosynthetic process	BP	0.000144794	0.00185035
GO:0032139	dinucleotide insertion or deletion binding	MF	0.000245247	0.00187042
GO:0007007	inner mitochondrial membrane organization	BP	0.000151358	0.00191078
GO:0009186	deoxyribonucleoside diphosphate metabolic process	BP	0.000151358	0.00191078
GO:0009152	purine ribonucleotide biosynthetic process	BP	0.000174123	0.00218493
GO:0006006	glucose metabolic process	BP	0.000190998	0.00238232
GO:0042592	homeostatic process	BP	0.000209604	0.00259883
GO:0022627	cytosolic small ribosomal subunit	CC	0.000362933	0.00263731
GO:0009451	RNA modification	BP	0.000228214	0.00281284
GO:0006400	tRNA modification	BP	0.000231467	0.00283616
GO:1990204	oxidoreductase complex	CC	0.000430073	0.00302438
GO:0016614	oxidoreductase activity, acting on CH-OH group of donors	MF	0.000425442	0.00320201
GO:0030258	lipid modification	BP	0.000272385	0.00331801
GO:0046364	monosaccharide biosynthetic process	BP	0.000275512	0.00333658
GO:0031554	regulation of DNA-templated transcription, termination	BP	0.000278917	0.00335829
GO:0044283	small molecule biosynthetic process	BP	0.000297267	0.00355866
GO:0046390	ribose phosphate biosynthetic process	BP	0.000345394	0.00411118
GO:0019751	polyol metabolic process	BP	0.00034982	0.0041402
GO:0005840	ribosome	CC	0.000617771	0.00420856
GO:0016746	transferase activity, transferring acyl groups	MF	0.000593316	0.00440749
GO:0009058	biosynthetic process	BP	0.000430975	0.00507187
GO:0019430	removal of superoxide radicals	BP	0.000442353	0.005119
GO:0071450	cellular response to oxygen radical	BP	0.000442353	0.005119
GO:0071451	cellular response to superoxide	BP	0.000442353	0.005119
GO:0043604	amide biosynthetic process	BP	0.00044484	0.00511935
GO:0044743	intracellular protein transmembrane import	BP	0.000467372	0.00531986
GO:1990542	mitochondrial transmembrane transport	BP	0.000467372	0.00531986
GO:0016783	sulfurtransferase activity	MF	0.000744054	0.00538733
GO:0032137	guanine/thymine mispair binding	MF	0.000744054	0.00538733
GO:0016861	intramolecular oxidoreductase activity, interconverting aldoses and ketoses	MF	0.000756455	0.00540866
GO:0098798	mitochondrial protein complex	CC	0.000828501	0.00547313
GO:0034614	cellular response to reactive oxygen species	BP	0.000489207	0.00553815
GO:0044237	cellular metabolic process	BP	0.000501978	0.005652
GO:0042254	ribosome biogenesis	BP	0.000527544	0.00590793
GO:0044249	cellular biosynthetic process	BP	0.000542903	0.00604742
GO:1901576	organic substance biosynthetic process	BP	0.000629552	0.0069753
GO:0016651	oxidoreductase activity, acting on NAD(P)H	MF	0.00109038	0.0077
GO:0005623	cell	CC	0.00137386	0.00880887
GO:0019318	hexose metabolic process	BP	0.000877391	0.00966987
GO:0016877	ligase activity, forming carbon-sulfur bonds	MF	0.00143989	0.00968233
GO:0008260	3-oxoacid CoA-transferase activity	MF	0.00145574	0.00968233
GO:0030976	thiamine pyrophosphate binding	MF	0.00145574	0.00968233
GO:0042954	lipoprotein transporter activity	MF	0.00145574	0.00968233
GO:0050017	L-3-cyanoalanine synthase activity	MF	0.00145574	0.00968233
GO:0009260	ribonucleotide biosynthetic process	BP	0.00089097	0.00976784
GO:0030983	mismatched DNA binding	MF	0.00155614	0.0102099
GO:0003746	translation elongation factor activity	MF	0.00157075	0.0102099
GO:0000015	phosphopyruvate hydratase complex	CC	0.00172365	0.0104376
GO:0000275	mitochondrial proton-transporting ATP synthase complex, catalytic core F(1)	CC	0.00172365	0.0104376
GO:0046148	pigment biosynthetic process	BP	0.00104812	0.0114305
GO:0043603	cellular amide metabolic process	BP	0.00108207	0.0114345
GO:0007588	excretion	BP	0.0010924	0.0114345
GO:0030421	defecation	BP	0.0010924	0.0114345
GO:0040024	dauer larval development	BP	0.0010924	0.0114345
GO:0042953	lipoprotein transport	BP	0.0010924	0.0114345
GO:0043050	pharyngeal pumping	BP	0.0010924	0.0114345
GO:0044872	lipoprotein localization	BP	0.0010924	0.0114345
GO:0072526	pyridine-containing compound catabolic process	BP	0.0010924	0.0114345
GO:0044464	cell part	CC	0.00195217	0.011502
GO:0006629	lipid metabolic process	BP	0.00113017	0.0117707
GO:0032135	DNA insertion or deletion binding	MF	0.00183614	0.0118008
GO:0006098	pentose-phosphate shunt	BP	0.00117368	0.0120432
GO:0007006	mitochondrial membrane organization	BP	0.00117368	0.0120432
GO:0065002	intracellular protein transmembrane transport	BP	0.00117368	0.0120432
GO:0005753	mitochondrial proton-transporting ATP synthase complex	CC	0.00218794	0.0125519
GO:0003684	damaged DNA binding	MF	0.0019865	0.0126253
GO:0016860	intramolecular oxidoreductase activity	MF	0.00203743	0.0128067
GO:0003954	NADH dehydrogenase activity	MF	0.00206761	0.0128551
GO:0004148	dihydrolipoyl dehydrogenase activity	MF	0.00211749	0.0128851
GO:0031071	cysteine desulfurase activity	MF	0.00211749	0.0128851
GO:0003908	methylated-DNA-[protein]-cysteine S-methyltransferase activity	MF	0.00223756	0.0134725
GO:0006563	L-serine metabolic process	BP	0.00141369	0.0144349
GO:0042398	cellular modified amino acid biosynthetic process	BP	0.00150874	0.0152021
GO:0044275	cellular carbohydrate catabolic process	BP	0.00150874	0.0152021
GO:0070813	hydrogen sulfide metabolic process	BP	0.00152532	0.0152021
GO:0070814	hydrogen sulfide biosynthetic process	BP	0.00152532	0.0152021
GO:1990481	mRNA pseudouridine synthesis	BP	0.00152532	0.0152021
GO:0000303	response to superoxide	BP	0.00154824	0.0152121
GO:0000305	response to oxygen radical	BP	0.00154824	0.0152121
GO:0006307	DNA dealkylation involved in DNA repair	BP	0.00154824	0.0152121
GO:0015672	monovalent inorganic cation transport	BP	0.00171416	0.0167633
GO:1901575	organic substance catabolic process	BP	0.00177143	0.0172424
GO:0051536	iron-sulfur cluster binding	MF	0.00313052	0.0184604
GO:0051540	metal cluster binding	MF	0.00313052	0.0184604
GO:0016874	ligase activity	MF	0.00317001	0.0184959
GO:0009055	electron carrier activity	MF	0.00320122	0.0184959
GO:0000002	mitochondrial genome maintenance	BP	0.00196748	0.018886
GO:0006783	heme biosynthetic process	BP	0.00196748	0.018886
GO:0042168	heme metabolic process	BP	0.00196748	0.018886
GO:0016616	oxidoreductase activity, acting on the CH-OH group of donors, NAD or NADP as acceptor	MF	0.00335574	0.0191948
GO:0036442	hydrogen-exporting ATPase activity	MF	0.00343697	0.0192539
GO:0046961	proton-transporting ATPase activity, rotational mechanism	MF	0.00343697	0.0192539
GO:0016831	carboxy-lyase activity	MF	0.00347008	0.0192539
GO:0016854	racemase and epimerase activity	MF	0.00350072	0.0192539
GO:0015988	energy coupled proton transmembrane transport, against electrochemical gradient	BP	0.00206156	0.0196084
GO:0015991	ATP hydrolysis coupled proton transport	BP	0.00206156	0.0196084
GO:0016903	oxidoreductase activity, acting on the aldehyde or oxo group of donors	MF	0.00361886	0.0197142
GO:0003729	mRNA binding	MF	0.00409645	0.0221054
GO:0051188	cofactor biosynthetic process	BP	0.00244816	0.0231796
GO:0005996	monosaccharide metabolic process	BP	0.00253139	0.0238488
GO:0051156	glucose 6-phosphate metabolic process	BP	0.00254174	0.0238488
GO:0006979	response to oxidative stress	BP	0.00266307	0.0248752
GO:0048038	quinone binding	MF	0.00478379	0.0255732
GO:0016853	isomerase activity	MF	0.00527799	0.0277239
GO:0004514	nicotinate-nucleotide diphosphorylase (carboxylating) activity	MF	0.00537999	0.0277239
GO:0004799	thymidylate synthase activity	MF	0.00537999	0.0277239
GO:0042083	5,10-methylenetetrahydrofolate-dependent methyltransferase activity	MF	0.00537999	0.0277239
GO:0000097	sulfur amino acid biosynthetic process	BP	0.00304063	0.0282751
GO:0004749	ribose phosphate diphosphokinase activity	MF	0.00571196	0.0291718
GO:0009108	coenzyme biosynthetic process	BP	0.0032902	0.0304599
GO:0016765	transferase activity, transferring alkyl or aryl (other than methyl) groups	MF	0.00620692	0.0314191
GO:0033014	tetrapyrrole biosynthetic process	BP	0.00343773	0.0316849
GO:0004315	3-oxoacyl-[acyl-carrier-protein] synthase activity	MF	0.00651907	0.0322495
GO:0004820	glycine-tRNA ligase activity	MF	0.00651907	0.0322495
GO:0008237	metallopeptidase activity	MF	0.00668	0.0322495
GO:0051539	4 iron, 4 sulfur cluster binding	MF	0.00668	0.0322495
GO:0004365	glyceraldehyde-3-phosphate dehydrogenase (NAD+) (phosphorylating) activity	MF	0.00676564	0.0322495
GO:0004634	phosphopyruvate hydratase activity	MF	0.00676564	0.0322495
GO:0043891	glyceraldehyde-3-phosphate dehydrogenase (NAD(P)+) (phosphorylating) activity	MF	0.00676564	0.0322495
GO:0001649	osteoblast differentiation	BP	0.0040193	0.0357752
GO:0035510	DNA dealkylation	BP	0.0040193	0.0357752
GO:0072593	reactive oxygen species metabolic process	BP	0.00403867	0.0357752
GO:0071826	ribonucleoprotein complex subunit organization	BP	0.00405899	0.0357752
GO:0090662	ATP hydrolysis coupled transmembrane transport	BP	0.00425	0.0357752
GO:0001306	age-dependent response to oxidative stress	BP	0.00427653	0.0357752
GO:0001315	age-dependent response to reactive oxygen species	BP	0.00427653	0.0357752
GO:0006231	dTMP biosynthetic process	BP	0.00427653	0.0357752
GO:0006740	NADPH regeneration	BP	0.00427653	0.0357752
GO:0007571	age-dependent general metabolic decline	BP	0.00427653	0.0357752
GO:0008631	intrinsic apoptotic signaling pathway in response to oxidative stress	BP	0.00427653	0.0357752
GO:0032364	oxygen homeostasis	BP	0.00427653	0.0357752
GO:0033483	gas homeostasis	BP	0.00427653	0.0357752
GO:0034213	quinolinate catabolic process	BP	0.00427653	0.0357752
GO:0036473	cell death in response to oxidative stress	BP	0.00427653	0.0357752
GO:0046073	dTMP metabolic process	BP	0.00427653	0.0357752
GO:0046950	cellular ketone body metabolic process	BP	0.00427653	0.0357752
GO:1902175	regulation of oxidative stress-induced intrinsic apoptotic signaling pathway	BP	0.00427653	0.0357752
GO:1902176	negative regulation of oxidative stress-induced intrinsic apoptotic signaling pathway	BP	0.00427653	0.0357752
GO:1903201	regulation of oxidative stress-induced cell death	BP	0.00427653	0.0357752
GO:1903202	negative regulation of oxidative stress-induced cell death	BP	0.00427653	0.0357752
GO:2001242	regulation of intrinsic apoptotic signaling pathway	BP	0.00427653	0.0357752
GO:2001243	negative regulation of intrinsic apoptotic signaling pathway	BP	0.00427653	0.0357752
GO:0006812	cation transport	BP	0.00446601	0.0372108
GO:0098796	membrane protein complex	CC	0.0070029	0.0391444
GO:0006426	glycyl-tRNA aminoacylation	BP	0.00477423	0.0394632
GO:0016556	mRNA modification	BP	0.00477423	0.0394632
GO:0006626	protein targeting to mitochondrion	BP	0.00491969	0.0403453
GO:0071806	protein transmembrane transport	BP	0.00491969	0.0403453
GO:0030016	myofibril	CC	0.00781678	0.0415624
GO:0043292	contractile fiber	CC	0.00781678	0.0415624
GO:0009176	pyrimidine deoxyribonucleoside monophosphate metabolic process	BP	0.00515979	0.0419838
GO:0042755	eating behavior	BP	0.00515979	0.0419838
GO:0016747	transferase activity, transferring acyl groups other than amino-acyl groups	MF	0.00922429	0.0436058
GO:0030062	mitochondrial tricarboxylic acid cycle enzyme complex	CC	0.00847438	0.043986
GO:0042440	pigment metabolic process	BP	0.00545474	0.044211
GO:0003723	RNA binding		0.0104317	0.0489095
GO:0006413	translational initiation	BP	0.00613803	0.0495562
