# Supplementary material for: The Chinese mitten crab genome provides insights into adaptive plasticity and developmental regulation
Source: Nat Commun. 2021 Apr 22;12:2395. doi: 10.1038/s41467-021-22604-3 (PMC8062507; doi:10.1038/s41467-021-22604-3)
Supplement: Supplementary file 9 — Supplementary Dataset 6 [file 41467_2021_22604_MOESM9_ESM.xlsx]

## Sheet: Sheet1
Supplementary Data 6. KEGG pathway enrichment of the gene families expanded in the E. sinensis genome.
Pathway ID	KEGG_A_class	KEGG_B_class	Pathway	Pvalue	Qvalue
ko01100	Metabolism	Global and overview maps	Metabolic pathways	5.12826e-88	1.27694e-85
ko02010	Environmental Information Processing	Membrane transport	ABC transporters	5.19967e-81	6.4736e-79
ko01200	Metabolism	Global and overview maps	Carbon metabolism	3.82698e-59	3.17639e-57
ko00280	Metabolism	Amino acid metabolism	Valine, leucine and isoleucine degradation	1.67202e-37	1.04083e-35
ko00380	Metabolism	Amino acid metabolism	Tryptophan metabolism	1.2259e-32	6.10498e-31
ko00650	Metabolism	Carbohydrate metabolism	Butanoate metabolism	7.43837e-31	3.08692e-29
ko00010	Metabolism	Carbohydrate metabolism	Glycolysis / Gluconeogenesis	1.15504e-30	4.10863e-29
ko00620	Metabolism	Carbohydrate metabolism	Pyruvate metabolism	3.69912e-29	1.15135e-27
ko00310	Metabolism	Amino acid metabolism	Lysine degradation	5.64986e-28	1.56313e-26
ko01230	Metabolism	Global and overview maps	Biosynthesis of amino acids	2.35131e-26	5.85476e-25
ko01212	Metabolism	Global and overview maps	Fatty acid metabolism	3.4768e-25	7.87021e-24
ko00260	Metabolism	Amino acid metabolism	Glycine, serine and threonine metabolism	1.51409e-24	3.14174e-23
ko00071	Metabolism	Lipid metabolism	Fatty acid degradation	8.41437e-23	1.61167e-21
ko00072	Metabolism	Lipid metabolism	Synthesis and degradation of ketone bodies	2.84854e-22	5.06633e-21
ko00640	Metabolism	Carbohydrate metabolism	Propanoate metabolism	4.18623e-20	6.51483e-19
ko00450	Metabolism	Metabolism of other amino acids	Selenocompound metabolism	1.05101e-19	1.53942e-18
ko00730	Metabolism	Metabolism of cofactors and vitamins	Thiamine metabolism	4.82065e-19	6.66857e-18
ko00190	Metabolism	Energy metabolism	Oxidative phosphorylation	6.51549e-18	8.53873e-17
ko00900	Metabolism	Metabolism of terpenoids and polyketides	Terpenoid backbone biosynthesis	3.33886e-14	3.95894e-13
ko00780	Metabolism	Metabolism of cofactors and vitamins	Biotin metabolism	1.11883e-13	1.26631e-12
ko00860	Metabolism	Metabolism of cofactors and vitamins	Porphyrin and chlorophyll metabolism	4.59027e-12	4.76241e-11
ko04122	Genetic Information Processing	Folding, sorting and degradation	Sulfur relay system	4.05603e-11	4.0398e-10
ko00630	Metabolism	Carbohydrate metabolism	Glyoxylate and dicarboxylate metabolism	1.34254e-09	1.28574e-08
ko00760	Metabolism	Metabolism of cofactors and vitamins	Nicotinate and nicotinamide metabolism	1.14159e-08	1.05268e-07
ko04714	Organismal Systems	Environmental adaptation	Thermogenesis	1.18373e-08	1.05268e-07
ko04066	Environmental Information Processing	Signal transduction	HIF-1 signaling pathway	1.23491e-08	1.06032e-07
ko00300	Metabolism	Amino acid metabolism	Lysine biosynthesis	4.15306e-08	3.44704e-07
ko00020	Metabolism	Carbohydrate metabolism	Citrate cycle (TCA cycle)	4.60831e-08	3.70151e-07
ko00062	Metabolism	Lipid metabolism	Fatty acid elongation	8.24458e-08	6.41531e-07
ko00410	Metabolism	Metabolism of other amino acids	beta-Alanine metabolism	9.00541e-08	6.79499e-07
ko00660	Metabolism	Carbohydrate metabolism	C5-Branched dibasic acid metabolism	9.93553e-08	7.27631e-07
ko00340	Metabolism	Amino acid metabolism	Histidine metabolism	1.52003e-07	1.08139e-06
ko00061	Metabolism	Lipid metabolism	Fatty acid biosynthesis	4.89878e-07	3.38832e-06
ko00240	Metabolism	Nucleotide metabolism	Pyrimidine metabolism	6.67915e-07	4.49489e-06
ko04975	Organismal Systems	Digestive system	Fat digestion and absorption	7.94144e-07	5.20373e-06
ko00970	Genetic Information Processing	Translation	Aminoacyl-tRNA biosynthesis	1.64088e-06	1.04764e-05
ko03060	Genetic Information Processing	Folding, sorting and degradation	Protein export	2.1253e-05	0.0001323
ko00983	Metabolism	Xenobiotics biodegradation and metabolism	Drug metabolism - other enzymes	2.44e-05	0.000148186
ko00670	Metabolism	Metabolism of cofactors and vitamins	One carbon pool by folate	2.59993e-05	0.000154139
ko00030	Metabolism	Carbohydrate metabolism	Pentose phosphate pathway	3.43784e-05	0.000199075
ko01040	Metabolism	Lipid metabolism	Biosynthesis of unsaturated fatty acids	0.000172033	0.000973553
ko04212	Organismal Systems	Aging	Longevity regulating pathway - worm	0.000228293	0.00125004
ko03430	Genetic Information Processing	Replication and repair	Mismatch repair	0.000230932	0.00125004
ko00750	Metabolism	Metabolism of cofactors and vitamins	Vitamin B6 metabolism	0.000247331	0.00131033
ko00471	Metabolism	Metabolism of other amino acids	D-Glutamine and D-glutamate metabolism	0.000537561	0.00269402
ko00140	Metabolism	Lipid metabolism	Steroid hormone biosynthesis	0.000832177	0.00398485
ko00270	Metabolism	Amino acid metabolism	Cysteine and methionine metabolism	0.00136282	0.00640266
ko00480	Metabolism	Metabolism of other amino acids	Glutathione metabolism	0.00148606	0.00685237
ko04723	Organismal Systems	Nervous system	Retrograde endocannabinoid signaling	0.00198974	0.00900811
ko04976	Organismal Systems	Digestive system	Bile secretion	0.00368006	0.0163631
ko00830	Metabolism	Metabolism of cofactors and vitamins	Retinol metabolism	0.00459505	0.0200731
ko00232	Metabolism	Biosynthesis of other secondary metabolites	Caffeine metabolism	0.00588116	0.0248205
ko00290	Metabolism	Amino acid metabolism	Valine, leucine and isoleucine biosynthesis	0.0065962	0.0273742
ko03018	Genetic Information Processing	Folding, sorting and degradation	RNA degradation	0.0067098	0.0273892
