# Supplementary material for: The Chinese mitten crab genome provides insights into adaptive plasticity and developmental regulation
Source: Nat Commun. 2021 Apr 22;12:2395. doi: 10.1038/s41467-021-22604-3 (PMC8062507; doi:10.1038/s41467-021-22604-3)
Supplement: Supplementary file 10 — Supplementary Data 7 [file 41467_2021_22604_MOESM10_ESM.xlsx]

## Sheet: Sheet1
Supplementary Data 7. Positive selected genes related to osmoregulation.
Gene	Ortholog group	Gene (PTRI)	Gene (ESIN)	ω	dN	dS
NKA	CEP389	Ptri_11126_2985	CCG056183.1	0.0751	0.287	3.8209
NKCaE	CEP2277	Ptri_2138_1356	CCG070481.2	1.0057	2.2548	2.2421
Na/glucose	CEP3329	Ptri_5819_1944	CCG025552.1	0.3893	0.3724	0.9566
	CEP287	Ptri_10787_2001	CCG059634.1	0.1735	0.2043	1.1775
	CEP288	Ptri_10788_2247	CCG031097.1	0.1322	0.2715	2.0532
	CEP4263	Ptri_8920_2736	CCG057447.1	0.0532	2.6807	50.3906
Ca-ATPase	CEP1353	Ptri_14123_1299	CCG010658.1	0.2215	1.2658	5.7141
	CEP2863	Ptri_4137_153	CCG022093.1	0.1794	0.2039	1.1367
	CEP135	Ptri_10380_3351	CCG046988.1	2.049	2.8543	1.393
	CEP878	Ptri_12715_2187	CCG077548.1	0.3578	0.4876	1.3629
V-H-ATPase	CEP353	Ptri_11043_684	CCG009795.1	0.4461	0.7033	1.5765
	CEP699	Ptri_12087_2418	CCG042084.2	0.7726	1.4163	1.8332
	CEP614	Ptri_11798_492	CCG066755.2	0.4172	0.7681	1.8412
	CEP37	Ptri_10074_927	CCG056674.1	0.1319	0.2074	1.5717
	CEP933	Ptri_12873_525	CCG017743.1	0.128	0.0789	0.6166
	CEP4591	Ptri_9971_513	CCG053901.1	0.1092	0.1529	1.4007
	CEP3239	Ptri_5482_1662	CCG000176.3	0.0229	1.3773	60.2582
	CEP2794	Ptri_394_1329	CCG074202.1	0.0142	0.8572	60.2396
F-H-ATPase	CEP33	Ptri_10068_4686	CCG027458.1	1.0201	2.4802	2.4314
	CEP2843	Ptri_407_471	CCG022213.2	2.4039	3.3016	1.3734
	CEP680	Ptri_1202_1707	CCG075894.1	0.1493	0.158	1.0578
	CEP340	Ptri_18562_393	CCG044774.1	0.2373	0.2164	0.9118
	CEP2209	Ptri_1942_258	CCG003763.1	0.036	0.0269	0.7483
P-H-ATPase	CEP4213	Ptri_8801_720	CCG048421.1	0.6417	0.2272	0.3541
	CEP2863	Ptri_4137_153	CCG022093.1	0.1794	0.2039	1.1367
	CEP2879	Ptri_4237_3486	CCG034827.1	0.1724	0.1821	1.0559
	CEP389	Ptri_11126_2985	CCG056183.1	0.0751	0.287	3.8209
	CEP4212	Ptri_8800_1446	CCG074761.1	0.1346	0.1712	1.2716
	CEP878	Ptri_12715_2187	CCG077548.1	0.3578	0.4876	1.3629
	CEP1831	Ptri_15721_1521	CCG002809.1	0.0216	0.0067	0.3108
	CEP4209	Ptri_8798_3174	CCG003981.2	0.1393	0.1243	0.8925
Cl-channel	CEP1389	Ptri_14251_5139	CCG082791.3	0.0324	0.0329	1.0164
	CEP3273	Ptri_5595_645	CCG080811.1	0.2862	0.2857	0.9985
	CEP2518	Ptri_2995_660	New074024.1	0.2032	0.0901	0.4435
	CEP559	Ptri_11681_1260	CCG050590.1	0.6599	0.3609	0.5468
	CEP2679	Ptri_3580_3243	CCG077157.2	3.5714	4.9199	1.3776
	CEP3435	Ptri_613_4845	CCG003341.1	0.0462	0.0597	1.292
	CEP4116	Ptri_8548_2595	New039780.1	0.013	0.7705	59.0624
	CEP1732	Ptri_15426_789	New083738.1	0.8226	1.0941	1.33
	CEP2837	Ptri_4058_2448	CCG054957.2	0.1156	0.0746	0.6455
	CEP2365	Ptri_253_2754	New076610.1	0.2092	0.3138	1.5004
	CEP248	Ptri_10670_924	CCG006953.1	0.3924	0.532	1.3559
	CEP2684	Ptri_359_732	CCG035459.1	0.1925	0.1907	0.9906
	CEP3920	Ptri_7853_2010	CCG002625.1	0.1598	6.2723	39.2596
	CEP3204	Ptri_5365_2550	New055422.4	0.1718	0.1146	0.6672
	CEP2108	Ptri_16714_3411	CCG001978.1	1.8149	2.0808	1.1465
	CEP4556	Ptri_9810_1479	CCG072344.1	0.9825	8.49	8.6417
innexin	CEP2431	Ptri_2698_1305	CCG018776.1	0.0078	0.4632	59.2151
	CEP973	Ptri_12971_1473	CCG022591.1	0.1723	0.2297	1.3331
	CEP2687	Ptri_3595_2349	CCG050559.2	0.0743	0.0745	1.0024
	CEP1958	Ptri_16208_1215	CCG002897.1	0.0595	0.0464	0.7805
*ω > 1(yellow background) indicates the gene under positive selection.
