# Supplementary material for: The Chinese mitten crab genome provides insights into adaptive plasticity and developmental regulation
Source: Nat Commun. 2021 Apr 22;12:2395. doi: 10.1038/s41467-021-22604-3 (PMC8062507; doi:10.1038/s41467-021-22604-3)
Supplement: Supplementary file 11 — Supplementary Data 8 [file 41467_2021_22604_MOESM11_ESM.xlsx]

## Sheet: Sheet1
Supplementary Data 8. PCR primers of osmoregulation-related genes used in this study.
Families	Genes	Primer name	Sequences
F_H_ATPase	CCG022213.2	FHA1-F	CTGCTTCCAGGGACATTGAC
		FHA1-R	GCTGCTTGAGGGAGGGGTTA
	CCG027458.1	FHA2-F	CAAGGCTCACGGTGGTTACT
		FHA2-R	ACCTGGGGGCTCGTTCATCT
	CCG072668.1	FHA3-F	GACCAGGGTTATCCCAGAAG
		FHA3-R	ACCTGCTCCACCTCCATACT
	CCG022213.2	FHA4-F	GTCACCAACAGACACCCGAG
		FHA4-R	ATCTCCTGCTCCACGCTCAT
	CCG013705.1	FHA5-F	ATCCCAGGGGCTATCTCTC
		FHA5-R	CCATCTTGCCGTAGTTTAT
	CCG041883.1	FHA6-F	GTGAAAGGGGAGGAGGAGA
		FHA6-R	TGAGAATGAAGGTAGCGAT
	CCG058315.1	FHA7-F	AGGAGTTTTGACTGTGTTT
		FHA7-R	CTTCTGCCAGGATTTGGAC
	CCG061675.1	FHA8-F	GCTCGTCGCCAAAATCCCC
		FHA8-R	AACCAACCAATGTTCCCTT
	CCG075894.1	FHA9-F	CCGCCTACATCCCCACAAA
		FHA9-R	CAGTCAGACGCACACCACG
	CCG044774.1	FHA10-F	ACCACCTTCCTGTGCTCCAA
		FHA10-R	TTCACGTTCTCGATGCTGCC
V_H_ATPase	CCG076554.1	VHA1-F	GATTGAGAAGTTCAGGCAGG
		VHA1-R	TCTTGGCGTTGATGTGGAGT
	CCG083190.1	VHA2-F	AGCACTTCCCCTCCGTCAAC
		VHA2-R	ACGATCTCAGCCAGGTCATC
	CCG025854.2	VHA3-F	CGCCTCAACGAGAAGAACTA
		VHA3-R	CATAGCGAACACTGGGGTCA
NKA	CCG068389.1	NKA1-F	GGCTGAGAAGTGGGGATACA
		NKA1-R	TACTCCTGGTCGGCTGGGTT
	CCG068389.1	NKA2-F	AAGTATCCCCTGGGTTATCC
		NKA2-R	CAATGTCCTCCACAGTCTCG
Na+/K+ symporter	CCG020925.2	NKS1-F	CTGGACCTTCGCTGGATGTG
		NKS1-R	TTGTCCTCCGTGTAGCCTGG
	CCG020925.2	NKCC-F	TCACCATCGCACTCTACCTC
		NKCC-R	CACAGGCAAGCAGGGAAATG
NKCaE	CCG058134.1	NKCaE1-F	ATCATCCCCCTCTGGCTCAC
		NKCaE1-R	TCACCTCCCCGAGAGCAAAG
Sodium/glucose cotransporter	CCG025556.1	NGC1-F	ATCCCTGCCTGTGGAGAGCC
		NGC1-R	CCTGACGGACATACGAACCT
Ca-ATPase	CCG070698.1	CaA1-F	GAAGCAGTTCATCCGTTACC
		CaA1-R	TGTAGCGGAAGAACAGCCAG
Carbonic anhydrase	CCG014764.1	Ca1-F	GTGGACCGCTTCTACCGCTA
		Ca1-R	GGCCAACCTTCTTGAGGGAG
	CCG014764.1	Ca2-F	GGACCTCTGGGTGATGACGA
		Ca2-R	CCATCTCTTCGTGGTGTGCC
Cl/HCO3 exchanger	CCG079587.1	CH2-F	GAAACTGCCAGATGGGTGAA
		CH2-R	TGGAAGATGAATGGTTGCGG
P_H_ATPase	CCG048421.1	PHA1-F	CCCAACCGCTTCCTCTACCA
		PHA1-R	AGATGACGAGCCCGAAGACC
	CCG048420.1	PHA2-F	GGTGCCGACACGGTAATCTA
		PHA2-R	GCAGGGTCAGGTTGTTCTCG
β-actin		β-actin-RTF	GCATCCACGAGACCACTTACA
		β-actin-RTR	CTCCTGCTTGCTGATCCACATC
18S rDNA		18S rDNA-RTF	TGCATGGCCGTTCTTAGTTG
		18S rDNA-RTR	GAAGAAGCTGCGAATCGGAC
