# Supplementary material for: The Chinese mitten crab genome provides insights into adaptive plasticity and developmental regulation
Source: Nat Commun. 2021 Apr 22;12:2395. doi: 10.1038/s41467-021-22604-3 (PMC8062507; doi:10.1038/s41467-021-22604-3)
Supplement: Supplementary file 12 — Supplementary Data 9 [file 41467_2021_22604_MOESM12_ESM.xlsx]

## Sheet: Sheet1
Supplementary Data 9. Anchored Hox gene-containing scaffolds on the reference genome (Hi-C linked).
Chromosome	Start_chr	End_chr	Scaffold	Start_scaffold	End_scaffold
chr21	1	205765	scaffold_9557	1	205765
chr21	206266	304200	scaffold_47644	1	97935
chr21	304701	1667248	scaffold_30486	1	1362548
chr21	1667749	1701804	scaffold_12063	1	34056
chr21	1702305	1725398	scaffold_14302	1	23094
chr21	1725899	1755384	scaffold_79593	1	29486
chr21	1755885	1882233	scaffold_33854	1	126349
chr21	1882734	1946258	scaffold_22906	1	63525
chr21	1946759	2035677	scaffold_37431	1	88919
chr21	2036178	2158339	scaffold_31364	1	122162
chr21	2158840	2183169	scaffold_34541	1	24330
chr21	2183670	2200712	scaffold_33786	1	17043
chr21	2201213	2499915	scaffold_101777	1	298703
chr21	2500416	2521970	scaffold_22751	1	21555
chr21	2522471	2645472	scaffold_89730	1	123002
chr21	2645973	2680639	scaffold_99626	1	34667
chr21	2681140	3075445	scaffold_81006	1	394306
chr21	3075946	3111451	scaffold_56753	1	35506
chr21	3111952	3130917	scaffold_18781	1	18966
chr21	3131418	3176617	scaffold_3722	1	45200
chr21	3177118	3300890	scaffold_13334	1	123773
chr21	3301391	3339095	scaffold_25207	1	37705
chr21	3339596	3852456	scaffold_26497	1	512861
chr21	3852957	3869626	scaffold_64306	1	16670
chr21	3870127	3906653	scaffold_99622	1	36527
chr21	3907154	3924092	scaffold_25085	1	16939
chr21	3924593	4609814	scaffold_34852	1	685222
chr21	4610315	4829066	scaffold_103587	1	218752
chr21	4829567	4885023	scaffold_31802	1	55457
chr21	4885524	5020285	scaffold_22589	1	134762
chr21	5020786	5156757	scaffold_19158	1	135972
chr21	5157258	5293058	scaffold_3475	1	135801
chr21	5293559	5312707	scaffold_111273	1	19149
chr21	5313208	5430222	scaffold_9050	1	117015
chr21	5430723	5448544	scaffold_2537	1	17822
chr21	5449045	5496536	scaffold_32364	1	47492
chr21	5497037	5513098	scaffold_14680	1	16062
chr21	5513599	5559131	scaffold_96228	1	45533
chr21	5559632	5667966	scaffold_2732	1	108335
chr21	5668467	5844964	scaffold_68561	1	176498
chr21	5845465	5889240	scaffold_52686	1	43776
chr21	5889741	5929821	scaffold_86395	1	40081
chr21	5930322	5948110	scaffold_12384	1	17789
chr21	5948611	5964356	scaffold_9617	1	15746
chr21	5964857	6007071	scaffold_37312	1	42215
chr21	6007572	6031243	scaffold_83456	1	23672
chr21	6031744	6062389	scaffold_33733	1	30646
chr21	6062890	6312957	scaffold_18150	1	250068
chr21	6313458	6343171	scaffold_40595	1	29714
chr21	6343672	6484206	scaffold_29450	1	140535
chr21	6484707	6576805	scaffold_87083	1	92099
chr21	6577306	6668692	scaffold_29750	1	91387
chr21	6669193	6947420	scaffold_99035	1	278228
chr21	6947921	6968128	scaffold_12795	1	20208
chr21	6968629	7146079	scaffold_19186	1	177451
chr21	7146580	7170356	scaffold_50535	1	23777
chr21	7170857	7261671	scaffold_97938	1	90815
chr21	7262172	7291024	scaffold_7657	1	28853
chr21	7291525	7475160	scaffold_48843	1	183636
chr21	7475661	7644700	scaffold_40427	1	169040
chr21	7645201	7665326	scaffold_83741	1	20126
chr21	7665827	7702283	scaffold_22873	1	36457
chr21	7702784	7741568	scaffold_57339	1	38785
chr21	7742069	7759399	scaffold_66804	1	17331
chr21	7759900	8363622	Scaffold_Hox_1	1	603723
chr21	8364123	8381631	scaffold_1523	1	17509
chr21	8382132	8438430	scaffold_41279	1	56299
chr21	8438931	8459651	scaffold_19324	1	20721
chr21	8460152	8477441	scaffold_31331	1	17290
chr21	8477942	9429225	Scaffold_Hox_2	1	951284
chr21	9429726	9478339	scaffold_108688	1	48614
chr21	9478840	9564902	scaffold_24986	1	86063
chr21	9565403	9591624	scaffold_20353	1	26222
chr21	9592125	9645478	scaffold_76247	1	53354
chr21	9645979	9769698	scaffold_28459	1	123720
chr21	9770199	10021365	scaffold_48986	1	251167
chr21	10021866	10181908	scaffold_5996	1	160043
chr21	10182409	10376064	scaffold_16247	1	193656
chr21	10376565	10398031	scaffold_18399	1	21467
chr21	10398532	10415222	scaffold_9044	1	16691
chr21	10415723	10433023	scaffold_45431	1	17301
chr21	10433524	11895584	Scaffold_Hox_3	1	1462061
chr21	11896085	12199968	scaffold_42452	1	303884
chr21	12200469	12226880	scaffold_48989	1	26412
chr21	12227381	12301304	scaffold_50562	1	73924
chr21	12301805	12514351	scaffold_61882	1	212547
chr21	12514852	12563210	scaffold_26163	1	48359
chr21	12563711	12726423	scaffold_22066	1	162713
chr21	12726924	12758178	scaffold_45934	1	31255
chr21	12758679	13056181	Scaffold_Hox_4	1	297503
chr21	13056682	13469115	scaffold_64622	1	412434
chr21	13469616	13497765	scaffold_416	1	28150
chr21	13498266	13574144	scaffold_75409	1	75879
chr21	13574645	13688632	scaffold_15186	1	113988
chr21	13689133	13774797	scaffold_43150	1	85665
chr21	13775298	13869149	scaffold_108073	1	93852
chr21	13869650	13896772	scaffold_92109	1	27123
chr21	13897273	13990516	scaffold_8511	1	93244
chr21	13991017	14063874	scaffold_28877	1	72858
chr21	14064375	14094689	scaffold_9662	1	30315
chr21	14095190	14290044	scaffold_29760	1	194855
chr21	14290545	14377826	scaffold_48391	1	87282
chr21	14378327	14572846	scaffold_61520	1	194520
chr21	14573347	14618221	scaffold_15367	1	44875
chr21	14618722	14809234	scaffold_71883	1	190513
chr21	14809735	14891385	scaffold_84166	1	81651
chr21	14891886	14910220	scaffold_78840	1	18335
chr21	14910721	15129982	scaffold_106718	1	219262
chr21	15130483	15305312	scaffold_20312	1	174830
chr21	15305813	15322525	scaffold_11179	1	16713
chr21	15323026	15827766	scaffold_61019	1	504741
chr21	15828267	15844161	scaffold_59111	1	15895
chr21	15844662	16161043	scaffold_99532	1	316382
chr21	16161544	16187610	scaffold_56064	1	26067
chr21	16188111	16289187	scaffold_105501	1	101077
chr21	16289688	16307531	scaffold_35106	1	17844
chr21	16308032	16328645	scaffold_24639	1	20614
chr21	16329146	16437689	scaffold_32621	1	108544
chr21	16438190	16573061	scaffold_4996	1	134872
chr21	16573562	16600958	scaffold_1442	1	27397
chr21	16601459	17181671	scaffold_14018	1	580213
chr21	17182172	17436876	scaffold_29978	1	254705
chr21	17437377	17797926	scaffold_15813	1	360550
chr21	17798427	17882724	scaffold_2219	1	84298
chr21	17883225	17954850	scaffold_26764	1	71626
chr21	17955351	18180128	scaffold_69849	1	224778
chr21	18180629	18243404	scaffold_101201	1	62776
chr21	18243905	18356686	scaffold_78272	1	112782
chr21	18357187	18387582	scaffold_39005	1	30396
chr21	18388083	18498241	scaffold_79076	1	110159
chr21	18498742	18517762	scaffold_12229	1	19021
chr21	18518263	18654892	scaffold_47205	1	136630
chr21	18655393	18707049	scaffold_67037	1	51657
chr21	18707550	18754573	scaffold_26899	1	47024
chr21	18755074	18779588	scaffold_53090	1	24515
chr21	18780089	18862465	scaffold_103206	1	82377
chr21	18862966	18885386	scaffold_27854	1	22421
chr21	18885887	19174300	scaffold_52919	1	288414
chr21	19174801	19243582	scaffold_75519	1	68782
chr21	19244083	19293602	scaffold_3297	1	49520
chr21	19294103	19350153	scaffold_34750	1	56051
chr21	19350654	19368542	scaffold_106983	1	17889
chr21	19369043	19762858	scaffold_7715	1	393816
chr21	19763359	19934158	scaffold_83713	1	170800
chr21	19934659	20146349	scaffold_12004	1	211691
chr21	20146850	20170248	scaffold_13858	1	23399
chr21	20170749	20758794	scaffold_79416	1	588046
