# Supplementary material for: The Chinese mitten crab genome provides insights into adaptive plasticity and developmental regulation
Source: Nat Commun. 2021 Apr 22;12:2395. doi: 10.1038/s41467-021-22604-3 (PMC8062507; doi:10.1038/s41467-021-22604-3)
Supplement: Supplementary file 13 — Supplementary Data 10 [file 41467_2021_22604_MOESM13_ESM.xlsx]

## Sheet: Sheet1
Supplementary Data 10. The expression of cofactor and downstream genes of Hox genes in the abdomen of E. sinensis from LM to J1 stage.
Gene	Gene_id	Length	MA_readcount	J1A_readcount	log2FoldChange(group22/group12)	Padj	Pvalue
Hth (homothorax)	New052211.1	789	0.115815	0.122899	0.0856422	0.983672	0.955696
Hth (homothorax)	New048350.2	375	0.204516	0.272912	0.416225	0.954572	0.787283
exd (extradenticle)	CCG004889.1	384	2.59703	4.27601	0.719405	0.858987	0.543058
exd (extradenticle)	CCG002332.1	309	1.98263	2.55199	0.364208	0.954572	0.782187
OTX2	CCG023957.1	318	0.33099	0.629916	0.92837	0.865248	0.55585
zfh1 (Zn finger homeodomain 1)	CCG072156.1	2643	207.13	271.644	0.391179	0.208181	0.0618297
Gfrα (GDNF receptor alpha-1)	CCG074031.1	750	10.257	2.06459	-2.31268	0.0531632	0.0111687
meis1	New053107.2	1308	133.018	48.5829	-1.4531	2.46619e-05	2.37166e-06
pax3	CCG037347.1	681	4.31309	0.994221	-2.11708	0.251766	0.0789286
sulf1 (Sulfatase 1)	CCG082007.1	249	0.672432	0.386465	-0.79905	0.903131	0.615237
pou6f2	CCG065270.4	651	3.5918	1.66084	-1.11279	0.695615	0.358822
pitx	CCG021359.1	585	26.5389	3.94085	-2.75153	0.000371656	4.28333e-05
pitx	CCG006128.1	543	24.4969	9.60516	-1.35072	0.091616	0.0216672
msx (Muscle Segment Homeobox)	CCG033169.1	969	26.8328	61.4307	1.19496	0.0105713	0.00173457
msx (Muscle Segment Homeobox)	CCG027132.1	639	0.657322	1.30335	0.987553	0.845359	0.525743
PI3K (phosphoinositide 3-kinases)	CCG069129.1	444	1.18945	0.494863	-1.26519	0.769115	0.425791
PI3K (phosphoinositide 3-kinases)	CCG069129.1	444	1.18945	0.494863	-1.26519	0.769115	0.425791
PKC (protein kinase C)	CCG080631.1	888	194.342	115.837	-0.746506	0.00874574	0.00139418
CaM (calmodulin)	CCG051008.1	687	168.683	72.2501	-1.22324	1.81218e-05	1.71553e-06
Col (collier)	CCG051563.1	2022	17.3574	12.4118	-0.483829	0.756489	0.412728
Gli (GLI Family Zinc Finger 1)	CCG057043.1	3072	81.823	132.904	0.699812	0.0460802	0.00946949
