# Supplementary material for: The Chinese mitten crab genome provides insights into adaptive plasticity and developmental regulation
Source: Nat Commun. 2021 Apr 22;12:2395. doi: 10.1038/s41467-021-22604-3 (PMC8062507; doi:10.1038/s41467-021-22604-3)
Supplement: Supplementary file 14 — Supplementary Data 11 [file 41467_2021_22604_MOESM14_ESM.xlsx]

## Sheet: Sheet1
Supplementary Data 11. The differentially expressed genes in the abdomen of E. sinensis from LM to J1 stage.
GeneID	Length	group12-Expression	group22-Expression	log2FoldChange(group22/group12)	Padj	Up/Down-Regulation	Pvalue	Annotation
CCG026983.1	951	9945.52	53.1211	-7.54862	3.75e-275	Down	6.24999e-279	slow muscle myosin S1 heavy chain [Homarus americanus]
CCG054123.1	759	5164.15	74.8039	-6.10927	1.11682e-262	Down	2.79204e-266	very long-chain specific acyl-CoA dehydrogenase, mitochondrial [Tribolium castaneum] >gi|270014595|gb|EFA11043.1| putative medium-chain specific acyl-CoA dehydrogenase, mitochondrial-like Protein [Tribolium castaneum]
CCG053285.1	1158	11036.6	223.916	-5.6232	1.87232e-261	Down	6.24107e-265	Chelonia mydas acyl-CoA dehydrogenase, long chain (ACADL), mRNA
New028165.1	1338	14555.7	115.551	-6.97692	7.57043e-257	Down	3.15434e-260	nesprin-1 [Tribolium castaneum]
CCG070374.1	909	2974.98	32.7881	-6.50357	6.75913e-202	Down	3.37956e-205	cubilin [Latimeria chalumnae]
CCG005389.1	1275	6512.22	259.998	-4.64658	1.55295e-200	Down	9.05889e-204	medium-chain specific acyl-CoA dehydrogenase, mitochondrial [Salmo salar] >gi|197631959|gb|ACH70703.1| acyl-Coenzyme A dehydrogenase C-4 to C-12 straight chain [Salmo salar] >gi|223648080|gb|ACN10798.1| Medium-chain specific acyl-CoA dehydrogenase, mitochondrial precursor [Salmo salar]
CCG064658.1	315	2552.81	24.1679	-6.72285	7.97031e-189	Down	5.31354e-192	cytochrome c [Marsupenaeus japonicus]
CCG074845.1	1050	3810.59	93.6393	-5.34676	1.86539e-187	Down	1.39904e-190	CUB-serine protease [Panulirus argus]
CCG070143.1	2739	11719.8	645.263	-4.18292	8.38344e-184	Down	6.9862e-187	Culex quinquefasciatus NAD(P) transhydrogenase, mitochondrial, mRNA
CCG016905.1	1053	7479.12	526.234	-3.82909	2.23426e-170	Down	2.23426e-173	succinate dehydrogenase complex subunit A, partial [Reticulitermes flavipes]
CCG055578.1	1185	5537.7	264.74	-4.38664	9.32876e-167	Down	1.08836e-169	pyruvate dehydrogenase (acetyl-transferring) kinase, mitochondrial, partial [Atta cephalotes]
CCG012990.1	528	3096.46	12.081	-8.00173	3.43174e-166	Down	4.28968e-169	troponin C isoform 5 [Homarus americanus]
CCG079365.1	1494	15581.1	927.502	-4.0703	1.36428e-164	Down	1.81904e-167	Citrate synthase
CCG071594.1	765	6916.11	485.526	-3.83234	3.62809e-159	Down	5.44213e-162	electron transfer flavoprotein subunit beta [Scylla paramamosain]
CCG074996.1	1200	3618.34	254.911	-3.82727	1.05177e-158	Down	1.6653e-161	enoyl-CoA delta isomerase 2, mitochondrial [Stegastes partitus]
CCG064963.1	1389	12344.6	948.68	-3.70182	1.22514e-155	Down	2.04191e-158	NADH-ubiquinone oxidoreductase flavoprotein 1 (ndufv1) [Anopheles darlingi]
CCG027412.1	3759	4531.84	46.8032	-6.59734	2.19042e-148	Down	4.01577e-151	Cht3, partial [Drosophila busckii]
CCG022840.1	858	1540.02	18.3257	-6.39294	9.56491e-146	Down	1.83327e-148	blastula protease 10 [Strongylocentrotus purpuratus]
CCG051194.1	1413	15017.2	1094	-3.77894	3.65985e-141	Down	7.31969e-144	NADH-ubiquinone oxidoreductase 49 kDa subunit [Bactrocera dorsalis]
CCG052473.1	1131	12000.2	379.656	-4.98222	9.58733e-141	Down	1.99736e-143	cardiac muscle actin [Homarus americanus]
CCG070368.1	1347	3035.16	145.285	-4.38482	2.54293e-138	Down	5.50967e-141	Drosophila willistoni GK15336 (Dwil\GK15336), mRNA
CCG065016.1	627	8662.94	692.545	-3.64488	3.59615e-138	Down	8.09134e-141	ATP synthase subunit d, mitochondrial-like [Musca domestica] >gi|557772473|ref|XP_005185893.1| PREDICTED: ATP synthase subunit d, mitochondrial-like [Musca domestica] >gi|557772475|ref|XP_005185894.1| PREDICTED: ATP synthase subunit d, mitochondrial-like [Musca domestica]
CCG068175.1	1023	10479.9	546.057	-4.26242	1.75536e-134	Down	4.09585e-137	electron transfer flavoprotein subunit alpha, mitochondrial-like [Saccoglossus kowalevskii]
CCG009807.2	690	5925.67	345.492	-4.10026	1.98155e-132	Down	4.78876e-135	NADH dehydrogenase [ubiquinone] 1 beta subcomplex subunit 5, mitochondrial [Zootermopsis nevadensis]
New085333.1	3360	4963.42	172.526	-4.84645	3.81699e-128	Down	9.54247e-131	hypothetical protein, conserved, (fragment), partial [Trypanosoma brucei gambiense DAL972] >gi|261333820|emb|CBH16815.1| hypothetical protein, conserved, (fragment), partial [Trypanosoma brucei gambiense DAL972]
CCG070144.1	1251	7552.78	468.479	-4.01095	7.4771e-127	Down	1.93158e-129	NADP-specific isocitrate dehydrogenase [Riptortus pedestris]
CCG035487.1	1386	6956.99	444.715	-3.96751	9.51096e-127	Down	2.53626e-129	GM19835 [Drosophila sechellia] >gi|194126551|gb|EDW48594.1| GM19835 [Drosophila sechellia]
CCG065086.1	297	2274.52	213.388	-3.41401	8.09324e-124	Down	2.22564e-126	NADH dehydrogenase [ubiquinone] 1 beta subcomplex subunit 2, mitochondrial-like [Musca domestica]
CCG066704.1	1008	1340.55	83.6952	-4.00154	9.70226e-124	Down	2.74897e-126	Alligator mississippiensis 3-methyl-2-oxobutanoate dehydrogenase [lipoamide] kinase-like (LOC102557785), mRNA
CCG081874.1	1407	1294.44	67.5644	-4.25992	7.09057e-123	Down	2.06808e-125	sugar transporter [Culex quinquefasciatus] >gi|300681185|sp|B0WC46.1|TRET1_CULQU RecName: Full=Facilitated trehalose transporter Tret1 >gi|167879815|gb|EDS43198.1| sugar transporter [Culex quinquefasciatus]
CCG033548.1	1338	10434.8	1086.2	-3.26404	2.0374e-122	Down	6.11221e-125	Cytochrome b-c1 complex subunit 2, mitochondrial-like Protein [Tribolium castaneum]
CCG034230.1	1167	5067.87	423.588	-3.58065	1.65047e-121	Down	5.08896e-124	Culex quinquefasciatus NADH-ubiquinone oxidoreductase 39 kda subunit, mRNA
CCG047125.1	1218	6721.75	705.57	-3.25197	2.23179e-121	Down	7.06734e-124	Chelonia mydas acetyl-CoA acyltransferase 2 (ACAA2), mRNA
CCG029015.1	993	4881.87	410.265	-3.57281	1.61947e-120	Down	5.26326e-123	NADH dehydrogenase iron-sulfur protein 3, mitochondrial precursor [Lepeophtheirus salmonis] >gi|290562133|gb|ADD38463.1| NADH dehydrogenase iron-sulfur protein 3, mitochondrial [Lepeophtheirus salmonis]
CCG009104.1	1077	5467.7	349.265	-3.96854	6.59269e-119	Down	2.19756e-121	Drosophila willistoni GK15863 (Dwil\GK15863), mRNA
CCG064863.1	1098	16949.3	1296.11	-3.70897	1.01054e-118	Down	3.45269e-121	fructose 1,6-biphosphate-aldolase A [Fenneropenaeus chinensis]
CCG049495.1	591	2099.07	159.485	-3.71826	3.66391e-118	Down	1.28237e-120	NADH dehydrogenase [ubiquinone] iron-sulfur protein 4, mitochondrial-like [Limulus polyphemus]
CCG040212.1	1344	4177.02	258.605	-4.01365	8.82496e-118	Down	3.16228e-120	short-chain acyl-CoA dehydrogenase [Nasonia vitripennis]
CCG075150.1	447	3675.04	444.553	-3.04733	8.61461e-115	Down	3.15869e-117	NDUFA13 [Litopenaeus vannamei]
CCG061675.1	300	3768.08	271.251	-3.79613	1.40636e-114	Down	5.27384e-117	ATP synthase subunit g [Palaemon varians]
CCG044470.1	1149	6377.57	596.267	-3.41898	7.24048e-113	Down	2.77552e-115	NADH dehydrogenase [ubiquinone] 1 alpha subcomplex subunit 10, mitochondrial-like [Limulus polyphemus]
CCG048213.1	522	7933.41	499.449	-3.98953	2.86597e-111	Down	1.1225e-113	NADH dehydrogenase [ubiquinone] 1 beta subcomplex subunit 8, mitochondrial [Zootermopsis nevadensis]
CCG024820.2	1179	2800.95	215.336	-3.70125	7.0532e-111	Down	2.82128e-113	Tribolium castaneum similar to hydroxyacyl-coenzyme A dehydrogenase (LOC662336), mRNA
CCG006943.1	1377	4605.36	433.392	-3.40957	9.94189e-109	Down	4.0596e-111	Danio rerio glutaryl-Coenzyme A dehydrogenase (gcdh), mRNA >gi|39794609|gb|BC063972.1| Danio rerio glutaryl-Coenzyme A dehydrogenase, mRNA (cDNA clone MGC:77704 IMAGE:7000426), complete cds
CCG058891.1	1224	3654.72	394.598	-3.21131	1.64263e-108	Down	6.84428e-111	Anopheles gambiae str. PEST AGAP012513-PA (AgaP_AGAP012513) mRNA, complete cds
CCG070142.1	423	1625.65	113.206	-3.84399	2.4832e-105	Down	1.05536e-107	NAD(P) transhydrogenase, mitochondrial-like [Priapulus caudatus]
CCG070698.1	1962	11087	681.881	-4.02321	2.77702e-105	Down	1.20338e-107	SERCA [Panulirus argus] >gi|71534700|emb|CAH10336.1| SERCA Ca(2+)-ATPase pump [Panulirus argus]
CCG063527.1	921	8511.07	713.782	-3.57578	6.37044e-105	Down	2.81361e-107	cytochrome c1, heme protein, mitochondrial-like [Limulus polyphemus]
CCG027094.1	435	2551.3	229.659	-3.47367	8.57127e-104	Down	3.85707e-106	NADH dehydrogenase [Pseudodiaptomus poplesia]
CCG080744.2	1143	3565.27	499.144	-2.83648	2.59417e-103	Down	1.18899e-105	aspartate aminotransferase, cytoplasmic [Nasonia vitripennis] >gi|645035068|ref|XP_008209071.1| PREDICTED: aspartate aminotransferase, cytoplasmic [Nasonia vitripennis]
CCG041883.1	894	10211.4	1141.57	-3.16109	2.65004e-103	Down	1.23669e-105	mitochondrial ATP synthase gamma subunit precursor [Litopenaeus vannamei]
CCG037763.1	1290	5296.07	661.126	-3.00192	3.0922e-102	Down	1.46879e-104	dihydrolipoyl dehydrogenase, mitochondrial [Acyrthosiphon pisum]
CCG033180.1	5211	2067.75	73.6617	-4.81101	2.2762e-101	Down	1.10389e-103	Mucin-2 precursor, putative [Perkinsus marinus ATCC 50983] >gi|239893969|gb|EER14158.1| Mucin-2 precursor, putative [Perkinsus marinus ATCC 50983]
CCG075894.1	1410	23274.4	2570.09	-3.17885	2.2762e-101	Down	1.11913e-103	mitochondrial ATP synthase subunit alpha precursor [Litopenaeus vannamei]
CCG044774.1	558	8398.27	1056.37	-2.99097	3.28616e-101	Down	1.64308e-103	F0-ATP synthase b-chain [Litopenaeus vannamei]
CCG018374.1	933	13914.3	1730	-3.00772	1.4231e-100	Down	7.23407e-103	RecName: Full=Enolase; AltName: Full=2-phospho-D-glycerate hydro-lyase; AltName: Full=2-phosphoglycerate dehydratase
CCG023941.1	1518	17317.1	1860.11	-3.21873	1.44374e-100	Down	7.45933e-103	mitochondrial-processing peptidase subunit beta-like [Limulus polyphemus]
CCG027458.1	1662	45093.7	4492.65	-3.32729	1.58333e-100	Down	8.31246e-103	F1F0-ATP synthase beta subunit [Procambarus clarkii]
CCG053739.3	5466	25197	982.358	-4.68086	7.16235e-100	Down	3.81992e-102	centrosomin-like protein [Daphnia pulex]
CCG011665.1	513	1309.79	75.7461	-4.11202	3.38042e-99	Down	1.83106e-101	NADH dehydrogenase-like, partial [Scleropages formosus]
New041558.1	1395	15842.4	1287.55	-3.62109	4.68264e-99	Down	2.57545e-101	mucin-2-like isoform X4 [Gallus gallus]
CCG058176.1	2061	2576.75	298.506	-3.10972	3.09483e-98	Down	1.72795e-100	Mitochondrial 2-oxoglutarate/malate carrier protein [Zootermopsis nevadensis]
CCG064827.1	1356	7168.96	548.049	-3.70939	4.76013e-98	Down	2.69741e-100	Tribolium castaneum similar to AGAP004744-PA (LOC659315), mRNA
CCG003324.1	372	2566.65	275.837	-3.218	3.27928e-97	Down	1.88559e-99	Armigeres subalbatus ASAP ID: 39413 NADH dehydrogenase mRNA sequence
CCG000739.1	339	1722.38	173.177	-3.31408	9.46239e-96	Down	5.51973e-98	NADH:ubiquinone dehydrogenase [Scylla paramamosain]
CCG016040.2	1518	4809.4	560.311	-3.10156	2.71449e-95	Down	1.60608e-97	Strongylocentrotus purpuratus NADH-ubiquinone oxidoreductase 75 kDa subunit, mitochondrial-like, transcript variant 1 (LOC582178), mRNA
CCG063615.1	288	3163.98	142.856	-4.4691	4.05881e-95	Down	2.43529e-97	acyl-CoA-binding protein [Fenneropenaeus chinensis]
CCG055577.1	498	5154.55	488.424	-3.39964	4.37727e-95	Down	2.66284e-97	uncharacterized protein LOC106665405 [Cimex lectularius]
CCG046921.1	975	10260.9	1037.75	-3.30563	4.11143e-92	Down	2.53538e-94	malate dehydrogenase, mitochondrial [Cyprinodon variegatus]
CCG082389.1	5118	1493.18	75.0165	-4.31503	1.50439e-91	Down	9.52783e-94	Neuroglian, partial [Stegodyphus mimosarum]
CCG049887.1	456	5159.14	556.069	-3.21379	2.69525e-90	Down	1.72945e-92	mitochondrial cytochrome c oxidase subunit IV [Litopenaeus vannamei]
CCG026524.1	2166	6703.17	784.479	-3.09504	4.6933e-89	Down	3.05064e-91	Phosphoglycerate mutase 2 [Zootermopsis nevadensis]
CCG080970.1	1050	9750.77	1116.3	-3.12679	5.22771e-89	Down	3.44158e-91	phosphate carrier protein, mitochondrial [Dipodomys ordii] >gi|852729088|ref|XP_012876417.1| PREDICTED: phosphate carrier protein, mitochondrial [Dipodomys ordii]
CCG018603.1	414	1358.54	161.713	-3.07055	9.21004e-89	Down	6.14003e-91	NADH dehydrogenase [ubiquinone] 1 beta subcomplex subunit 9 [Zootermopsis nevadensis]
New003915.3	1182	4262.76	316.274	-3.75254	1.81593e-87	Down	1.22575e-89	uncharacterized protein Dwil_GK23263 [Drosophila willistoni] >gi|194170902|gb|EDW85803.1| uncharacterized protein Dwil_GK23263 [Drosophila willistoni]
CCG075087.1	1272	1769.57	139.89	-3.66103	5.66262e-87	Down	3.86945e-89	Muscle M-line assembly protein unc-89 [Habropoda laboriosa]
CCG072668.1	318	3486.19	338.529	-3.3643	7.90981e-87	Down	5.47095e-89	mitochondrial ATP synthase coupling factor 6 [Anopheles darlingi]
CCG040706.3	2007	1181.18	41.6794	-4.82475	5.29549e-86	Down	3.70684e-88	BTB/POZ domain-containing protein 6-like [Scleropages formosus]
CCG022213.2	357	6153.66	680.094	-3.17764	8.96825e-86	Down	6.35251e-88	ATP lipid-binding protein like protein [Marsupenaeus japonicus]
CCG057845.2	3174	6680.93	753.59	-3.1482	1.02512e-85	Down	7.3467e-88	2-oxoglutarate dehydrogenase, mitochondrial isoform X3 [Athalia rosae]
CCG045044.1	1455	1411.59	150.721	-3.22737	1.30096e-85	Down	9.43196e-88	Glutamate synthase [NADH], amyloplastic [Zootermopsis nevadensis]
CCG026786.1	1065	1086.52	3.92778	-8.11179	4.97052e-84	Down	3.68647e-86	Tribolium castaneum similar to CG18136 CG18136-PA (LOC660191), mRNA
CCG058315.1	498	3288.01	346.681	-3.24553	1.01391e-83	Down	7.60434e-86	mitochondrial ATP synthase delta subunit precursor [Litopenaeus vannamei]
New001920.3	2817	666.073	27.7019	-4.58762	1.27922e-83	Down	9.70077e-86	dentin sialophosphoprotein [Bos mutus]
CCG019021.1	2154	5523.02	268.53	-4.3623	4.63177e-81	Down	3.55103e-83	Tribolium castaneum similar to AGAP008596-PA (LOC656239), mRNA
CCG013705.1	342	6080.56	662.269	-3.19872	6.34214e-81	Down	4.91516e-83	Drosophila virilis GJ22112 (Dvir\GJ22112), mRNA
CCG059816.1	618	4151.44	473.819	-3.1312	8.19988e-81	Down	6.42324e-83	NADH dehydrogenase [ubiquinone] iron-sulfur protein 7, mitochondrial [Zootermopsis nevadensis]
CCG028000.1	300	2516.99	383.432	-2.71466	4.02399e-79	Down	3.18566e-81	mitochondrial cytochrome c oxidase subunit VIb [Litopenaeus vannamei]
CCG005907.1	897	1631.83	236.93	-2.78396	1.52476e-76	Down	1.25793e-78	ATP synthase mitochondrial F1 complex assembly factor 1 [Zootermopsis nevadensis]
CCG048808.1	816	3761.39	401.439	-3.22801	5.27202e-76	Down	4.39335e-78	succinyl-CoA ligase subunit alpha, mitochondrial [Cimex lectularius]
CCG044236.1	1362	783.005	73.7025	-3.40924	8.18425e-76	Down	6.88841e-78	NADH dehydrogenase [Culex quinquefasciatus] >gi|167880174|gb|EDS43557.1| NADH dehydrogenase [Culex quinquefasciatus]
CCG045043.1	1128	671.768	55.4625	-3.59838	7.46936e-75	Down	6.34895e-77	glutamate synthase [NADPH] [Plutella xylostella] >gi|768432298|ref|XP_011557467.1| PREDICTED: putative glutamate synthase [NADPH] [Plutella xylostella]
CCG035488.1	330	950.024	70.4398	-3.7535	1.80896e-73	Down	1.56776e-75	Gorilla gorilla gorilla succinate dehydrogenase [ubiquinone] flavoprotein subunit, mitochondrial-like (LOC101124208), misc_RNA
CCG052474.1	1131	7148.71	397.182	-4.16981	1.86423e-71	Down	1.6312e-73	cardiac muscle actin [Portunus trituberculatus]
CCG001559.1	1104	793.456	85.9116	-3.20723	2.58177e-71	Down	2.28056e-73	Drosophila grimshawi GH11599 (Dgri\GH11599), mRNA
CCG021625.1	1761	615.426	19.5125	-4.97911	2.59035e-71	Down	2.30973e-73	prophenoloxidase activating factor serine proteinase [Scylla serrata]
CCG002590.1	546	1149.27	97.1254	-3.56472	3.11314e-71	Down	2.80182e-73	aspartate aminotransferase [Procambarus clarkii]
CCG067252.2	993	2689.04	313.477	-3.10066	8.8137e-70	Down	8.00577e-72	aconitate hydratase, mitochondrial-like [Dinoponera quadriceps]
CCG045039.1	1941	657.712	51.5905	-3.67228	1.12776e-69	Down	1.03378e-71	glutamate synthase [NADPH] isoform X2 [Cephus cinctus]
CCG067592.1	969	1211.46	171.758	-2.8183	1.64608e-69	Down	1.52263e-71	Tribolium castaneum similar to pyruvate dehydrogenase (LOC663379), mRNA
CCG002637.1	969	7930.4	1345.76	-2.55897	3.93163e-69	Down	3.66952e-71	triosephosphate isomerase [Eriocheir sinensis]
CCG049475.1	1158	7025.47	1152.17	-2.60824	5.15967e-69	Down	4.85869e-71	cathepsin D [Marsupenaeus japonicus]
CCG045051.1	573	1509.37	75.9825	-4.31213	7.6848e-69	Down	7.30056e-71	prophenoloxidase activating factor serine proteinase [Scylla serrata]
CCG060073.1	1416	6039.58	903.585	-2.74072	1.4744e-68	Down	1.41296e-70	Dihydrolipoyllysine-residue succinyltransferase component of 2-oxoglutarate dehydrogenase complex, mitochondrial [Acromyrmex echinatior]
CCG051754.1	723	3456.17	390.304	-3.14651	2.04275e-68	Down	1.97465e-70	NADH dehydrogenase iron-sulfur protein 8, mitochondrial [Culex quinquefasciatus] >gi|167864397|gb|EDS27780.1| NADH dehydrogenase iron-sulfur protein 8, mitochondrial [Culex quinquefasciatus]
CCG063407.2	768	855.887	97.8909	-3.12817	2.0763e-68	Down	2.02439e-70	Hydroxyacyl-coenzyme A dehydrogenase, mitochondrial [Papilio machaon]
CCG038668.1	546	12153.4	873.692	-3.79809	2.21563e-68	Down	2.1787e-70	myosin light chain 2 [Procambarus clarkii]
CCG013011.2	1764	2176.95	396.669	-2.4563	2.55565e-68	Down	2.53436e-70	electron transfer flavoprotein-ubiquinone oxidoreductase, mitochondrial [Strongylocentrotus purpuratus]
CCG020983.1	1218	2975.55	279.356	-3.41298	2.60857e-68	Down	2.60857e-70	aspartate aminotransferase [Fenneropenaeus chinensis]
CCG041057.1	1611	933.396	116.265	-3.00507	2.79893e-68	Down	2.82226e-70	Mus musculus BAC clone RP24-248C17 from 14, complete sequence
CCG009418.1	1608	3950.16	756.375	-2.38474	1.55326e-67	Down	1.57915e-69	Aedes aegypti 5-aminolevulinic acid synthase partial mRNA
CCG048223.1	1347	101506	12095.4	-3.06903	9.80661e-67	Down	1.00518e-68	RecName: Full=Arginine kinase; Short=AK >gi|7243759|gb|AAF43437.1|AF233356_1 arginine kinase [Eriocheir sinensis]
CCG065321.1	882	2104.13	349.114	-2.59145	1.85849e-66	Down	1.92044e-68	AU RNA binding protein/enoyl-Coenzyme A hydratase [Danio rerio]
CCG063708.3	3771	2906.72	333.85	-3.12212	7.06561e-63	Down	7.41889e-65	microtubule-associated protein futsch-like isoform X2 [Vollenhovia emeryi]
CCG039481.1	852	736.46	88.3303	-3.05963	8.24185e-63	Down	8.72262e-65	Takifugu rubripes short/branched chain specific acyl-CoA dehydrogenase, mitochondrial-like (LOC101075946), mRNA
CCG045052.1	573	1052.98	57.6237	-4.19167	1.32686e-62	Down	1.41531e-64	CUB-serine protease [Panulirus argus]
New069033.1	1383	495.912	28.9677	-4.09757	3.14966e-62	Down	3.38589e-64	--
CCG024723.1	1626	1963.31	277.755	-2.82141	7.15443e-62	Down	7.75064e-64	Propionyl-CoA carboxylase beta chain, mitochondrial [Zootermopsis nevadensis]
CCG056925.1	2226	578.745	57.0716	-3.34208	8.94551e-62	Down	9.76551e-64	acetyl-coenzyme A synthetase, cytoplasmic-like [Lingula anatina]
CCG046648.1	468	11808.4	1337.33	-3.14238	5.31697e-61	Down	5.84866e-63	mitochondrial cytochrome c oxidase subunit Vb [Litopenaeus vannamei]
CCG028551.1	471	1123.53	143.695	-2.96696	7.47595e-61	Down	8.28584e-63	succinate dehydrogenase cytochrome b560 subunit, mitochondrial-like [Limulus polyphemus]
CCG005777.1	969	844.595	62.1641	-3.76411	7.68333e-61	Down	8.57972e-63	sarcalumenin isoform X2 [Cimex lectularius]
CCG028942.1	699	558.708	55.4846	-3.33193	1.72841e-60	Down	1.95886e-62	Hcp beta-lactamase-like protein [Zootermopsis nevadensis]
CCG003843.1	1161	772.495	91.1688	-3.08291	2.08165e-60	Down	2.37655e-62	acetyl-CoA acetyltransferase, mitochondrial isoform X1 [Diachasma alloeum]
CCG026723.1	1605	976.805	157.379	-2.63382	2.426e-60	Down	2.7899e-62	Echinops telfairi branched chain keto acid dehydrogenase E1, alpha polypeptide (BCKDHA), mRNA
CCG065692.1	879	638.129	46.9706	-3.76402	4.45233e-60	Down	5.15728e-62	Saccoglossus kowalevskii ubiquitin thioesterase otulin-like (LOC100366670), mRNA
CCG040064.1	375	2088.47	323.567	-2.69031	1.25567e-59	Down	1.46495e-61	acyl carrier protein [Scylla paramamosain]
CCG082220.3	705	12930.5	2368.93	-2.44847	4.00107e-59	Down	4.70126e-61	troponin I [Litopenaeus vannamei]
New030587.1	651	471.728	6.80083	-6.1161	1.21637e-58	Down	1.43937e-60	--
CCG042089.1	1884	776.213	104.209	-2.89697	4.63967e-58	Down	5.52894e-60	Aedes aegypti carnitine o-acyltransferase partial mRNA
CCG067227.1	6786	1190.35	205.86	-2.53165	9.45966e-57	Down	1.14304e-58	DNA helicase MCM9 isoform X3 [Pteropus alecto]
CCG005887.1	822	8010.36	852.716	-3.23173	6.4479e-56	Down	7.84495e-58	Graphocephala atropunctata isolate WHGA0169 Rieske iron-sulfur protein 1 mRNA, complete cds
CCG002789.1	735	1327.54	221.804	-2.5814	1.75984e-55	Down	2.17047e-57	Mitochondrial carrier-like protein 2 [Zootermopsis nevadensis]
CCG031089.1	672	5406.29	765.69	-2.81981	2.66671e-55	Down	3.33339e-57	Gryllus bimaculatus mRNA, GBcontig31833
CCG074768.1	1476	2028.61	423.887	-2.25874	4.67354e-55	Down	5.88088e-57	fumarate hydratase, mitochondrial-like isoform X1 [Cimex lectularius]
CCG041854.1	1002	4716.01	1132	-2.05869	4.70877e-54	Down	5.96444e-56	malate dehydrogenase, cytoplasmic isoform X2 [Colobus angolensis palliatus]
CCG004617.1	1080	987.712	143.694	-2.78109	4.76072e-54	Down	6.06991e-56	2-oxoisovalerate dehydrogenase subunit beta, mitochondrial, partial [Stegodyphus mimosarum]
CCG076154.5	1011	1147.2	1.69291	-9.40439	7.13875e-54	Down	9.1614e-56	--
CCG063990.1	885	638.685	79.6635	-3.00311	7.6836e-54	Down	9.92465e-56	Pyruvate dehydrogenase E1 component subunit beta, mitochondrial [Zootermopsis nevadensis]
CCG045913.1	837	349.377	15.4228	-4.50165	9.97115e-54	Down	1.29625e-55	Alligator mississippiensis uncharacterized LOC102557924 (LOC102557924), partial mRNA
CCG070630.1	1563	714.346	95.8265	-2.89813	1.12434e-53	Down	1.47101e-55	ATP-dependent 6-phosphofructokinase isoform X2 [Bactrocera dorsalis]
CCG060034.1	2370	2748.91	652.983	-2.07374	1.56281e-53	Down	2.05769e-55	Takifugu rubripes enoyl-CoA hydratase, mitochondrial-like (LOC101064906), mRNA
CCG041768.2	699	653.55	27.9305	-4.54838	3.48466e-53	Down	4.64621e-55	beta-N-acetylglucosaminidase, partial [Cherax quadricarinatus]
CCG069462.2	1635	935.025	170.988	-2.45111	3.4887e-53	Down	4.68067e-55	dihydrolipoyllysine-residue acetyltransferase component 1 of pyruvate dehydrogenase complex, mitochondrial-like [Diuraphis noxia]
CCG076157.1	1062	614.896	84.9743	-2.85524	5.44871e-53	Down	7.35576e-55	Octodon degus guanosine monophosphate reductase 2 (Gmpr2), mRNA
CCG060134.1	1311	1053.68	148.488	-2.82701	1.01799e-51	Down	1.39974e-53	Drosophila virilis GJ17504 (Dvir\GJ17504), mRNA
CCG060468.1	942	1387.41	224.683	-2.62642	1.43604e-51	Down	1.98652e-53	carnitine O-palmitoyltransferase 1, liver isoform isoform X1 [Cephus cinctus]
CCG063036.1	936	1242.98	136.603	-3.18574	1.50199e-51	Down	2.09027e-53	ankyrin-3-like [Apis florea]
CCG013045.1	696	981.259	180.552	-2.44222	7.60998e-50	Down	1.07174e-51	Mitochondrial carrier-like protein 2 [Zootermopsis nevadensis]
CCG057777.6	4959	1857.17	301.581	-2.62249	3.35232e-49	Down	4.74911e-51	I-connectin [Procambarus clarkii]
New055166.1	369	281.902	8.75065	-5.00966	1.50518e-48	Down	2.14488e-50	--
CCG057780.1	7728	1989.52	307.998	-2.69143	4.85561e-48	Down	7.04064e-50	I-connectin [Procambarus clarkii]
CCG003763.1	327	707.942	73.2375	-3.27298	2.12464e-47	Down	3.09843e-49	Cherax quadricarinatus clone cherax_245 mRNA sequence
New071503.1	1791	3400.91	740.045	-2.20024	6.07676e-47	Down	8.91258e-49	salivary gland secretion 1 [Drosophila melanogaster] >gi|55380421|gb|AAF50957.4| salivary gland secretion 1 [Drosophila melanogaster]
scaffold_21342_unigene_1	856	11814.8	2243.14	-2.397	6.60678e-47	Down	9.745e-49	fatty acid binding protein [Eriocheir sinensis]
CCG041469.1	1218	4507.36	1141.82	-1.98094	3.30378e-45	Down	4.92813e-47	Phosphoglycerate kinase-like Protein [Tribolium castaneum]
CCG063469.1	603	617.05	98.479	-2.6475	1.05333e-44	Down	1.58877e-46	protein phosphatase 1 regulatory subunit 3B-like [Diaphorina citri]
CCG082385.1	1908	4471.44	885.979	-2.33539	5.57966e-44	Down	8.55547e-46	Apis dorsata ankyrin-3-like (LOC102681644), transcript variant X4, mRNA
CCG047758.1	684	998.357	166.812	-2.58134	6.82324e-44	Down	1.05192e-45	ES1 protein homolog, mitochondrial [Peromyscus maniculatus bairdii]
CCG012551.1	645	325.905	25.8803	-3.65453	1.90751e-43	Down	2.95665e-45	predicted protein [Nematostella vectensis] >gi|156228063|gb|EDO48863.1| predicted protein [Nematostella vectensis]
CCG026343.2	843	5966.94	955.465	-2.64272	2.61395e-43	Down	4.0734e-45	myosin light chain [Marsupenaeus japonicus]
CCG003442.1	1536	259.21	3.36872	-6.26578	4.62229e-42	Down	7.39566e-44	Drosophila mojavensis GI10807 (Dmoj\GI10807), mRNA
CCG045567.1	1404	462.977	71.5151	-2.69462	4.7527e-42	Down	7.64393e-44	protoheme IX farnesyltransferase, mitochondrial [Neodiprion lecontei] >gi|998492222|ref|XP_015523993.1| PREDICTED: protoheme IX farnesyltransferase, mitochondrial [Neodiprion lecontei] >gi|998492224|ref|XP_015524001.1| PREDICTED: protoheme IX farnesyltransferase, mitochondrial [Neodiprion lecontei]
CCG081382.1	1602	1331.31	285.366	-2.22196	8.07553e-42	Down	1.30554e-43	Drosophila virilis GJ19676 (Dvir\GJ19676), mRNA
CCG065605.1	468	590.622	69.9221	-3.07841	1.29839e-41	Down	2.10988e-43	cytochrome c oxidase subunit VIIA putative [Scylla paramamosain]
New055946.3	2307	832.717	109.045	-2.93291	3.30445e-41	Down	5.39727e-43	muscle M-line assembly protein unc-89 isoform X8 [Monomorium pharaonis]
CCG025351.1	1191	1773.8	0.683758	-11.3411	3.95548e-40	Down	6.5595e-42	--
CCG078357.1	414	2241.61	572.862	-1.96828	7.76042e-40	Down	1.30634e-41	voltage-dependent anion-selective channel [Eriocheir sinensis]
New017749.1	2964	665.216	87.1378	-2.93245	8.61115e-40	Down	1.45672e-41	microtubule-associated protein futsch-like [Amyelois transitella]
scaffold_73179_unigene_9	970	2310.21	465.977	-2.30969	9.35088e-40	Down	1.58965e-41	mitochondrial manganese superoxide dismutase [Eriocheir sinensis]
CCG074841.1	228	242.497	6.42769	-5.23752	1.1436e-39	Down	1.95364e-41	trypsin-1-like [Vollenhovia emeryi]
scaffold_6329_unigene_1	1431	62969.6	14516.3	-2.11698	1.34118e-39	Down	2.30235e-41	glyceraldehyde 3-phosphate dehydrogenase [Eriocheir sinensis] >gi|307352165|gb|ADJ94950.2| glyceraldehyde-3-phosphate dehydrogenase [Eriocheir sinensis]
New036619.1	318	3886.44	817.287	-2.24953	1.58483e-39	Down	2.74703e-41	ATPase inhibitory factor 1 [Procambarus clarkii]
CCG064840.1	1581	437.076	46.9685	-3.21812	6.72171e-39	Down	1.1763e-40	ankyrin repeat, SAM and basic leucine zipper domain-containing protein 1-like [Limulus polyphemus]
CCG006930.1	912	488.472	77.4766	-2.65644	7.16367e-39	Down	1.25961e-40	Taeniopygia guttata probable acyl coa dehydrogenase 6-like (LOC100221885), mRNA
CCG054236.1	1176	464.656	63.0513	-2.88156	1.68465e-38	Down	2.97621e-40	Propionyl-CoA carboxylase alpha chain, mitochondrial [Zootermopsis nevadensis]
CCG027927.1	1413	1716.08	2.33584	-9.52097	1.91438e-38	Down	3.39802e-40	Endochitinase [Zootermopsis nevadensis]
CCG037038.1	1458	3562.91	935.388	-1.92942	5.03592e-38	Down	9.06465e-40	UTP--glucose-1-phosphate uridylyltransferase [Zootermopsis nevadensis]
CCG041847.1	852	600.282	104.851	-2.5173	1.33227e-37	Down	2.42029e-39	Transmembrane protein 70 homolog, mitochondrial-like Protein [Tribolium castaneum]
CCG081213.1	1188	298.148	27.5518	-3.43581	1.45286e-37	Down	2.65146e-39	hydroxymethylglutaryl-CoA lyase, mitochondrial isoform X2 [Strongylocentrotus purpuratus]
CCG082427.1	642	700.743	102.917	-2.76741	3.8355e-37	Down	7.06371e-39	Lepisosteus oculatus thioredoxin-dependent peroxide reductase, mitochondrial-like (LOC102683998), mRNA
CCG040903.1	519	584.463	98.7241	-2.56564	8.67793e-37	Down	1.62711e-38	methylmalonyl-CoA epimerase, mitochondrial [Calypte anna]
CCG045042.1	1095	271.74	27.1511	-3.32314	9.44306e-37	Down	1.77844e-38	Glutamate synthase [NADH], amyloplastic [Papilio xuthus]
CCG074972.1	1410	693.027	88.5278	-2.96871	1.28022e-36	Down	2.42174e-38	Pelodiscus sinensis probable acyl-CoA dehydrogenase 6-like (LOC102456845), mRNA
CCG070632.1	771	351.776	47.0097	-2.90363	2.8365e-36	Down	5.41298e-38	6-phosphofructokinase, putative [Pediculus humanus corporis] >gi|212518692|gb|EEB20413.1| 6-phosphofructokinase, putative [Pediculus humanus corporis]
CCG026022.1	807	502.915	100.048	-2.32962	7.54083e-36	Down	1.44533e-37	peroxiredoxin-5 [Palaemon carinicauda]
New027328.1	2847	417.291	10.3997	-5.32644	1.73069e-35	Down	3.34601e-37	collagen alpha-2(IV) chain-like, partial [Apis mellifera]
CCG037497.1	1449	264.916	24.6031	-3.42862	1.81425e-35	Down	3.53779e-37	Calcium-binding mitochondrial carrier protein Aralar1 [Zootermopsis nevadensis]
New017266.1	1062	1391.22	331.935	-2.06738	2.10392e-35	Down	4.12017e-37	enolase-phosphatase E1 isoform X3 [Strongylocentrotus purpuratus]
CCG057932.3	1095	403.999	9.63506	-5.38991	2.39118e-35	Down	4.70264e-37	glycosyltransferase PglE [Culex quinquefasciatus] >gi|167870225|gb|EDS33608.1| glycosyltransferase PglE [Culex quinquefasciatus]
CCG039235.1	19848	7497.66	1094.24	-2.77651	3.46114e-35	Down	6.89344e-37	projectin [Procambarus clarkii]
CCG015824.1	1110	650.767	113.928	-2.51402	7.42903e-35	Down	1.48581e-36	2-amino-3-ketobutyrate coenzyme A ligase, mitochondrial, partial [Stegodyphus mimosarum]
New034639.3	7386	369.582	48.9227	-2.91732	5.0363e-34	Down	1.02405e-35	microtubule-associated protein futsch [Stomoxys calcitrans]
CCG040325.1	450	270.814	34.4084	-2.97647	9.90257e-34	Down	2.02177e-35	Saccoglossus kowalevskii coenzyme Q-binding protein COQ10 homolog B, mitochondrial-like (LOC100375499), mRNA
New071961.2	8814	1340.88	250.107	-2.42256	1.30801e-33	Down	2.68142e-35	proteophosphoglycan ppg4 [Leishmania major strain Friedlin] >gi|323363676|emb|CBZ12681.1| proteophosphoglycan ppg4 [Leishmania major strain Friedlin]
New022917.2	840	329.691	37.9582	-3.11863	1.36333e-33	Down	2.8062e-35	Dendroctonus ponderosae Seq01025051, whole genome shotgun sequence
CCG030667.2	2061	688.003	95.518	-2.84857	4.93913e-33	Down	1.02487e-34	GTP-binding protein 2 [Zootermopsis nevadensis]
CCG058137.1	1323	1763.09	420.338	-2.06848	6.88824e-33	Down	1.43505e-34	lactate dehydrogenase [Litopenaeus vannamei]
CCG027040.1	924	525.504	122.478	-2.10117	1.45905e-32	Down	3.05185e-34	Takifugu rubripes 3-hydroxyisobutyrate dehydrogenase, mitochondrial-like (LOC101062690), mRNA
New037972.1	1104	293.482	36.8067	-2.99523	7.12283e-32	Down	1.50767e-33	collagen alpha-1(IV) chain-like [Lingula anatina]
New001905.2	1251	2044.91	227.382	-3.16885	7.13946e-32	Down	1.51714e-33	mucin-2-like [Maylandia zebra]
CCG046170.2	1530	293.416	17.8539	-4.03864	7.62603e-32	Down	1.62689e-33	facilitated trehalose transporter Tret1 isoform X1 [Copidosoma floridanum]
CCG048150.2	642	194.227	2.33316	-6.37932	1.38482e-31	Down	2.96581e-33	Culex quinquefasciatus zinc finger protein 509, mRNA
CCG030483.1	1476	9972.84	3249.37	-1.61784	1.54692e-31	Down	3.32587e-33	glutamate dehydrogenase [Eriocheir sinensis]
CCG022726.1	1008	631.649	149.132	-2.08253	2.58989e-31	Down	5.58985e-33	protein Tob1-like [Fopius arisanus] >gi|755978722|ref|XP_011308677.1| PREDICTED: protein Tob1-like [Fopius arisanus] >gi|755978731|ref|XP_011308678.1| PREDICTED: protein Tob1-like [Fopius arisanus] >gi|755978735|ref|XP_011308679.1| PREDICTED: protein Tob1-like [Fopius arisanus]
CCG080158.1	900	956.129	105.338	-3.18218	2.84216e-31	Down	6.158e-33	scavenger receptor B1 [Marsupenaeus japonicus]
CCG012585.2	1743	746.028	100.102	-2.89776	1.00429e-30	Down	2.20107e-32	sodium-calcium exchanger [Astacus leptodactylus]
CCG024035.1	330	451.699	78.4866	-2.52484	1.01396e-30	Down	2.23072e-32	NADH dehydrogenase [ubiquinone] 1 beta subcomplex subunit 7-like [Limulus polyphemus]
CCG058884.1	1185	552.36	122.28	-2.17542	1.6707e-30	Down	3.71731e-32	Papilio xuthus mRNA for similar to CG8043, partial cds, sequence id: Px-1913, expressed in epidermis
CCG075670.1	1293	1005.79	270.121	-1.89665	2.36907e-30	Down	5.31067e-32	Takifugu rubripes kynurenine/alpha-aminoadipate aminotransferase, mitochondrial-like (LOC101078353), mRNA
CCG026982.1	1896	3495.68	600.388	-2.54161	2.7686e-30	Down	6.22934e-32	myosin heavy chain type b [Marsupenaeus japonicus]
CCG037420.1	396	198.09	15.6904	-3.65821	4.86705e-30	Down	1.09914e-31	protein NipSnap [Halyomorpha halys]
CCG063404.1	390	332.261	49.725	-2.74028	5.19368e-30	Down	1.17723e-31	3-hydroxyacyl-CoA dehydrogenase [Bombyx mori] >gi|321176375|gb|ADW77640.1| 3-hydroxyacyl-CoA dehydrogenase [Bombyx mori]
CCG003403.1	717	1404.58	421.721	-1.73578	5.23872e-30	Down	1.19181e-31	glycine cleavage system H protein [Dinoponera quadriceps]
CCG059815.2	1929	586.578	139.774	-2.06922	5.43432e-30	Down	1.24084e-31	prostaglandin E synthase 2 [Penaeus monodon]
CCG044259.1	1773	1976.59	444.361	-2.15321	7.87837e-30	Down	1.80546e-31	ubiquitin-protein ligase E3A [Atta cephalotes]
CCG029496.4	1707	191.941	14.2393	-3.75271	1.87026e-29	Down	4.3016e-31	SET and MYND domain-containing protein 4-like [Saccoglossus kowalevskii]
CCG013026.1	510	509.899	106.709	-2.25653	2.47793e-29	Down	5.71989e-31	phospholipid-hydroperoxide glutathione peroxidase [Scylla paramamosain]
CCG056357.1	9939	772.622	192.379	-2.00581	3.18114e-29	Down	7.39615e-31	Ceratitis capitata neural-cadherin-like (LOC101450738), mRNA
CCG020977.1	1080	794.587	220.944	-1.84652	3.70189e-29	Down	8.63775e-31	GPI mannosyltransferase 1 [Caligus clemensi]
CCG002014.1	1755	381.968	69.8502	-2.45112	4.24282e-29	Down	9.97063e-31	Nasonia vitripennis probable 2-oxoglutarate dehydrogenase E1 component DHKTD1 homolog, mitochondrial-like (LOC100123741), mRNA
CCG036609.1	3081	802.551	176.131	-2.18794	7.32924e-29	Down	1.72848e-30	leucine-rich repeat-containing protein DDB_G0290503 isoform X4 [Tribolium castaneum]
CCG060467.1	801	536.711	91.2873	-2.55566	1.08653e-27	Down	2.69823e-29	carnitine O-palmitoyltransferase 1, liver isoform isoform X3 [Apis mellifera]
CCG018400.1	546	5251.04	805.011	-2.70552	1.34172e-27	Down	3.34313e-29	Lit v 3 allergen myosin light chain [Litopenaeus vannamei]
CCG004826.3	1470	409.926	54.8545	-2.90168	5.87267e-27	Down	1.48285e-28	Cytosolic carboxypeptidase 1, partial [Zootermopsis nevadensis]
CCG015981.1	204	141.624	5.42693	-4.70578	7.80794e-27	Down	1.99103e-28	Cubilin [Melipona quadrifasciata]
CCG032513.1	1890	520.126	133.659	-1.9603	7.8509e-27	Down	2.00852e-28	Saccoglossus kowalevskii isovaleryl-CoA dehydrogenase, mitochondrial-like (LOC102804393), mRNA
CCG042451.1	1143	577.367	159.91	-1.85223	1.5901e-26	Down	4.10777e-28	Nudix hydrolase 8 [Zootermopsis nevadensis]
CCG082252.2	720	228.153	32.436	-2.81433	3.87867e-26	Down	1.01815e-27	methylcrotonoyl-CoA carboxylase subunit alpha, mitochondrial isoform X2 [Monodelphis domestica]
CCG070278.1	1128	4095.11	1159.13	-1.82086	5.21796e-26	Down	1.37406e-27	Meleagris gallopavo methylmalonate-semialdehyde dehydrogenase [acylating], mitochondrial-like (LOC100541149), mRNA
CCG011841.1	2232	502.732	90.7156	-2.47037	5.71311e-26	Down	1.50921e-27	ATP-binding cassette sub-family B member 8, mitochondrial-like [Cyprinodon variegatus]
CCG036676.1	1971	1411.51	285.522	-2.30557	7.35942e-26	Down	1.95025e-27	glycogen [starch] synthase [Amyelois transitella]
CCG032594.2	1239	138.612	8.41416	-4.04209	1.56075e-25	Down	4.175e-27	Human DNA sequence from clone RP11-690C23 on chromosome 1, complete sequence
CCG038303.1	2100	693.34	181.618	-1.93266	1.92163e-25	Down	5.17238e-27	McKusick-Kaufman/Bardet-Biedl syndromes putative chaperonin [Zootermopsis nevadensis]
CCG053324.1	312	201.725	17.3204	-3.54184	2.01897e-25	Down	5.45123e-27	Tribolium castaneum similar to CG7224 CG7224-PA (LOC100141753), mRNA
CCG035811.1	519	1096.7	323.999	-1.75911	4.52716e-25	Down	1.22988e-26	heat shock protein [Penaeus monodon]
CCG050299.1	858	271.408	48.4994	-2.48442	4.53069e-25	Down	1.23461e-26	mitochondrial carnitine/acylcarnitine carrier protein-like isoform X2 [Priapulus caudatus]
CCG059601.1	2097	937.7	240.065	-1.9657	6.27095e-25	Down	1.71928e-26	renalase isoform X2 [Pelodiscus sinensis]
CCG029727.3	702	186.008	21.4108	-3.11895	2.45661e-24	Down	6.87852e-26	succinate dehydrogenase assembly factor 2, mitochondrial-like [Athalia rosae]
CCG066751.1	927	336.634	37.1809	-3.17855	2.61555e-24	Down	7.34533e-26	alanine aminotransferase 2 [Diaphorina citri]
CCG001650.2	1767	23586	5265.56	-2.16327	5.61114e-24	Down	1.58047e-25	beta-N-acetylglucosaminidase, partial [Cherax quadricarinatus]
CCG070701.4	2562	1017.56	296.455	-1.77922	6.62255e-24	Down	1.88191e-25	sarco/endoplasmic reticulum Ca+2-ATPase [Cherax quadricarinatus]
CCG010111.1	2838	1050.14	304.788	-1.78471	1.21722e-23	Down	3.47921e-25	Apis mellifera glycerol-3-phosphate acetyltransferase (LOC411724), transcript variant X3, mRNA
CCG053100.1	564	602.583	93.9571	-2.68109	1.23979e-23	Down	3.56439e-25	Transmembrane protease serine 9, partial [Stegodyphus mimosarum]
CCG003665.1	3252	324.913	70.55	-2.20334	4.76279e-23	Down	1.40106e-24	muscle calcium channel subunit alpha-1 isoform X4 [Orussus abietinus]
CCG056139.1	1887	2537.03	748.003	-1.76202	5.77036e-23	Down	1.70226e-24	phosphoglucose isomerase [Daphnia magna]
CCG078632.1	1470	285.734	50.9692	-2.48697	9.62339e-23	Down	2.87098e-24	Protein msta, isoform B [Zootermopsis nevadensis]
CCG039482.1	1539	326.503	19.6121	-4.05728	1.05348e-22	Down	3.15166e-24	trypsin-1-like [Atta cephalotes]
CCG051195.1	1146	1459.87	482.757	-1.59647	1.32179e-22	Down	3.96537e-24	Tribolium castaneum similar to isocitrate dehydrogenase (LOC658559), mRNA
CCG051297.1	525	217.362	0.834114	-8.02564	1.69821e-22	Down	5.10877e-24	--
CCG033831.1	1305	155.273	5.47749	-4.82515	2.09285e-22	Down	6.31342e-24	carbohydrate sulfotransferase 11 [Cimex lectularius]
CCG052770.2	1944	547.876	129.9	-2.07645	2.50099e-22	Down	7.58634e-24	cytosolic oligopeptidase A [Limulus polyphemus]
CCG079213.1	1140	393.02	83.3603	-2.23717	2.75303e-22	Down	8.37379e-24	mitochondrial coenzyme A transporter SLC25A42-like [Limulus polyphemus]
New027835.1	5910	6855.32	6.56655	-10.0279	3.18752e-22	Down	9.7485e-24	myosin heavy chain type 2 [Penaeus monodon]
CCG050696.2	636	385.784	70.2067	-2.45811	5.0695e-22	Down	1.55465e-23	OPA3-like protein CG13603 [Halyomorpha halys]
CCG060466.1	420	175.673	26.6206	-2.72228	6.66328e-22	Down	2.05451e-23	Carnitine O-palmitoyltransferase 1, muscle isoform, partial [Stegodyphus mimosarum]
CCG066358.1	696	693.922	215.348	-1.68811	6.99863e-22	Down	2.16374e-23	protein phosphatase PTC7 homolog [Athalia rosae]
CCG067943.1	354	866.348	182.529	-2.24682	1.66508e-21	Down	5.17563e-23	iron-sulfur cluster assembly enzyme ISCU, mitochondrial [Pogonomyrmex barbatus]
CCG071258.1	684	951.195	221.466	-2.10266	1.77022e-21	Down	5.5172e-23	trimeric intracellular cation channel type B-A [Halyomorpha halys]
CCG068303.1	1623	472.055	112.087	-2.07434	1.99219e-21	Down	6.22559e-23	phosphoacetylglucosamine mutase [Tribolium castaneum]
CCG014489.1	1170	640.408	185.359	-1.78867	2.20992e-21	Down	6.92442e-23	1-acyl-sn-glycerol-3-phosphate acyltransferase gamma-like [Neodiprion lecontei]
CCG074842.1	927	3091.3	77.1024	-5.32529	2.46069e-21	Down	7.75118e-23	CUB-serine protease [Panulirus argus]
CCG012926.1	204	481.71	64.4164	-2.90266	2.69261e-21	Down	8.52659e-23	cytochrome c oxidase subunit 7C, mitochondrial-like [Halyomorpha halys]
CCG025613.1	507	424.307	103.109	-2.04093	3.41984e-21	Down	1.0915e-22	mitochondrial import inner membrane translocase subunit TIM14 [Dufourea novaeangliae]
CCG052273.1	579	348.839	65.5408	-2.4121	4.29209e-21	Down	1.37347e-22	ubiquinone biosynthesis protein COQ7 homolog isoform X2 [Megachile rotundata] >gi|805820235|ref|XP_012150204.1| PREDICTED: ubiquinone biosynthesis protein COQ7 homolog isoform X2 [Megachile rotundata] >gi|805820237|ref|XP_012150205.1| PREDICTED: ubiquinone biosynthesis protein COQ7 homolog isoform X2 [Megachile rotundata] >gi|805820239|ref|XP_012150206.1| PREDICTED: ubiquinone biosynthesis protei…
CCG053102.1	909	392.256	63.8416	-2.61923	4.34992e-21	Down	1.3956e-22	protein SpAN-like [Saccoglossus kowalevskii]
CCG013708.1	297	191.287	19.1466	-3.32058	4.86525e-21	Down	1.56904e-22	Aedes aegypti ASAP ID: 34219 questionable: cytochrome c oxidase mRNA sequence
CCG027087.3	765	374.231	50.8851	-2.87861	5.48453e-21	Down	1.77333e-22	alpha-aminoadipic semialdehyde synthase, mitochondrial [Neodiprion lecontei]
CCG072051.1	1029	781.613	218.728	-1.83732	6.44809e-21	Down	2.09026e-22	Oryzias latipes isocitrate dehydrogenase [NAD] subunit beta, mitochondrial-like (LOC101166544), mRNA
CCG077266.1	1971	1988.2	769.168	-1.37009	6.81017e-21	Down	2.2133e-22	long-chain fatty acid transport protein 4-like isoform X3 [Cimex lectularius]
CCG010233.2	1944	877.986	291.738	-1.58952	7.61944e-21	Down	2.48267e-22	tens, putative [Pediculus humanus corporis] >gi|212508153|gb|EEB11922.1| tens, putative [Pediculus humanus corporis]
CCG075099.1	846	331.333	77.1849	-2.10189	1.21413e-20	Down	3.99652e-22	Oryzias latipes isobutyryl-CoA dehydrogenase, mitochondrial-like (LOC101168062), mRNA
New015170.3	2799	692.238	211.996	-1.70723	1.47927e-20	Down	4.8816e-22	serine/arginine repetitive matrix protein 2 [Diachasma alloeum]
CCG012679.1	654	857.56	275.821	-1.6365	2.31982e-20	Down	7.7134e-22	inorganic phosphate cotransporter [Cephus cinctus]
CCG041402.1	645	512.993	149.011	-1.78352	3.93189e-20	Down	1.31718e-21	YIPF3-like protein, partial [Pandalus platyceros]
CCG040375.1	1869	648.214	182.898	-1.82543	4.49022e-20	Down	1.50797e-21	peroxinectin [Pacifastacus leniusculus]
New033723.1	1596	133.802	12.975	-3.36628	7.22075e-20	Down	2.44302e-21	conserved hypothetical protein [Leishmania major strain Friedlin] >gi|323363654|emb|CBZ12659.1| conserved hypothetical protein [Leishmania major strain Friedlin]
CCG039336.6	2298	619.476	206.907	-1.58207	9.04784e-20	Down	3.07627e-21	Paraplegin [Zootermopsis nevadensis]
CCG006272.1	1125	750.405	253.379	-1.56637	9.91226e-20	Down	3.37843e-21	Rattus norvegicus phytanoyl-CoA 2-hydroxylase (Phyh), mRNA >gi|6539657|gb|AF121345.1|AF121345 Rattus norvegicus peroxisomal phytanoyl-CoA hydroxylase (PHYH) mRNA, complete cds
New077466.1	1839	560.051	157.508	-1.83014	1.18381e-19	Down	4.04469e-21	hypothetical protein YQE_02463, partial [Dendroctonus ponderosae]
CCG034566.1	1713	121.307	1.31681	-6.52547	1.57514e-19	Down	5.39486e-21	Anopheles gambiae str. PEST AGAP003128-PA (AgaP_AGAP003128) mRNA, complete cds
New033624.1	5409	4477.68	923.463	-2.27763	1.73523e-19	Down	5.97209e-21	titin-like [Megachile rotundata]
CCG001405.3	8982	1739.45	387.711	-2.16558	3.51433e-19	Down	1.21244e-20	ryanodine receptor isoform X5 [Polistes canadensis]
CCG031696.1	1680	239.144	55.0993	-2.11778	3.6541e-19	Down	1.26371e-20	methylcrotonoyl-Coenzyme A carboxylase 2 [Danio rerio]
CCG051583.1	1479	520.125	151.259	-1.78184	8.09352e-19	Down	2.83947e-20	Saccoglossus kowalevskii uncharacterized LOC100375602 (LOC100375602), mRNA
CCG045355.2	1830	805.748	251.908	-1.67743	9.65618e-19	Down	3.39576e-20	Ankyrin repeat-containing protein, partial [Oryctes borbonicus]
CCG077416.1	252	2353	56.7571	-5.37356	1.3889e-18	Down	4.90745e-20	--
CCG081381.1	522	216.573	33.8591	-2.67724	1.98831e-18	Down	7.04192e-20	elongation factor Tu, mitochondrial-like [Diachasma alloeum]
CCG029405.1	315	94.4937	3.38287	-4.8039	2.89088e-18	Down	1.02867e-19	--
CCG030446.1	1863	91.5444	3.85547	-4.56949	3.61792e-18	Down	1.29039e-19	endo-beta-1,4-glucanase OfEG3 [Odontotermes formosanus]
CCG031627.2	1059	254.825	53.6135	-2.24884	4.41458e-18	Down	1.59293e-19	myosin light chain kinase, smooth muscle isoform X3 [Strongylocentrotus purpuratus]
CCG033642.1	429	156.192	22.2683	-2.81026	4.77223e-18	Down	1.72993e-19	thioesterase superfamily member 2 [Fenneropenaeus chinensis]
CCG045934.1	1212	452.098	135.626	-1.737	4.80764e-18	Down	1.74678e-19	myc box-dependent-interacting protein 1 isoform X6 [Monomorium pharaonis]
CCG023893.1	399	153.915	13.808	-3.47856	5.54862e-18	Down	2.02525e-19	cytochrome c oxidase subunit NDUFA4 [Trichogramma pretiosum]
CCG027212.4	3168	619.984	218.417	-1.50514	8.74636e-18	Down	3.22158e-19	E3 ubiquitin-protein ligase RFWD2-like [Athalia rosae]
CCG057779.1	3336	470.562	110.931	-2.08472	1.06889e-17	Down	3.9638e-19	I-connectin [Procambarus clarkii]
CCG019462.1	1020	238.927	0.356389	-9.3889	1.14754e-17	Down	4.26501e-19	actin-binding Rho-activating protein-like [Limulus polyphemus]
CCG036685.2	912	1981.57	852.243	-1.2173	1.43714e-17	Down	5.37732e-19	proteasome subunit beta type-6 [Athalia rosae]
CCG016245.2	618	221.511	38.6463	-2.51898	1.46224e-17	Down	5.48339e-19	Strongylocentrotus purpuratus protein SpAN-like (LOC752805), mRNA
CCG002015.1	987	151.557	22.4851	-2.75282	1.67148e-17	Down	6.28196e-19	2-oxoglutarate dehydrogenase E1 component DHKTD1, mitochondrial [Dufourea novaeangliae]
CCG010333.1	1110	198.915	1.22356	-7.34492	1.76101e-17	Down	6.63314e-19	thrombospondin [Marsupenaeus japonicus]
CCG074219.1	1410	853.539	216.698	-1.97777	1.7817e-17	Down	6.72593e-19	alpha-3-tubulin [Gecarcinus lateralis]
CCG079471.3	3054	846.1	196.063	-2.10951	1.86299e-17	Down	7.0483e-19	--
CCG082625.2	1500	127.811	10.2244	-3.64392	1.95377e-17	Down	7.40804e-19	Collagen alpha-1(IV) chain [Melipona quadrifasciata]
CCG077268.1	1413	1355.77	480.005	-1.49799	2.23085e-17	Down	8.47723e-19	Alligator mississippiensis phosphoglucomutase-1-like (LOC102568676), mRNA
CCG077404.1	828	1638.34	580.331	-1.49729	2.86528e-17	Down	1.09119e-18	prohibitin [Eriocheir sinensis]
CCG003467.1	318	135.266	20.2715	-2.73828	3.55454e-17	Down	1.36554e-18	HIG1 domain family member 2A, mitochondrial [Amyelois transitella]
CCG000204.2	1017	681.879	219.137	-1.63768	4.22286e-17	Down	1.62932e-18	39S ribosomal protein L1, mitochondrial [Athalia rosae]
CCG054332.1	1146	678.196	211.057	-1.68407	4.76265e-17	Down	1.84553e-18	ethanolamine-phosphate cytidylyltransferase isoform X1 [Bombus impatiens]
New032198.1	534	219.181	0.356156	-9.26539	4.98662e-17	Down	1.93647e-18	hypothetical protein M514_25818 [Trichuris suis]
CCG054182.1	408	257.714	70.8908	-1.8621	5.97136e-17	Down	2.33381e-18	Anopheles gambiae str. PEST AGAP007922-PA (AgaP_AGAP007922) mRNA, complete cds
CCG078649.1	2241	5690.85	1900.98	-1.5819	6.40401e-17	Down	2.50824e-18	glycogen phosphorylase [Marsupenaeus japonicus]
CCG007227.3	1437	113.778	7.18364	-3.98536	6.8629e-17	Down	2.69941e-18	carbohydrate sulfotransferase 11-like isoform X2 [Plutella xylostella]
CCG053488.1	1020	382.32	114.784	-1.73586	7.00344e-17	Down	2.76052e-18	carnitine O-acetyltransferase-like [Limulus polyphemus]
CCG077699.1	1440	266.412	59.0368	-2.17397	9.6745e-17	Down	3.85368e-18	Megachile rotundata Y+L amino acid transporter 2-like (LOC100879711), mRNA
CCG017015.1	1005	1053.85	369.171	-1.51331	9.89234e-17	Down	3.94869e-18	Tribolium castaneum similar to cationic amino acid transporter (LOC660956), mRNA
CCG077172.1	1032	326.491	101.405	-1.68692	1.00109e-16	Down	4.00437e-18	trans-2-enoyl-CoA reductase, mitochondrial [Zootermopsis nevadensis]
CCG010878.2	2718	253.626	63.9616	-1.98743	1.15592e-16	Down	4.63333e-18	junctophilin-1-like [Limulus polyphemus]
CCG045128.1	1626	626.804	1.3769	-8.83045	1.17465e-16	Down	4.71817e-18	Tribolium castaneum similar to Helix-loop-helix protein delilah (LOC661965), mRNA
CCG041958.1	498	153.736	23.419	-2.7147	1.22355e-16	Down	4.92477e-18	Nasonia vitripennis heme oxygenase (Ho), mRNA
CCG062713.1	606	167.832	31.2269	-2.42616	1.37799e-16	Down	5.55791e-18	Mitochondrial dicarboxylate carrier [Zootermopsis nevadensis]
CCG044258.1	1122	918.394	274.94	-1.74	1.8397e-16	Down	7.4508e-18	ubiquitin-protein ligase E3A-like [Limulus polyphemus]
CCG049645.1	1092	766.475	312.339	-1.29513	1.99663e-16	Down	8.103e-18	Deoxyribonuclease tatD [Lepeophtheirus salmonis]
CCG004574.1	1206	243.091	64.1772	-1.92136	2.37559e-16	Down	9.68051e-18	Sorting and assembly machinery component 50-like protein [Zootermopsis nevadensis]
CCG071257.1	951	335.266	99.8917	-1.74687	3.2499e-16	Down	1.32975e-17	Apis mellifera cytochrome c-type heme lyase-like (LOC408968), mRNA
CCG010008.1	795	234.019	49.4826	-2.24163	5.91621e-16	Down	2.42565e-17	AFG3-like protein 2 isoform X2 [Camponotus floridanus]
New010267.1	279	77.9011	4.62019	-4.07562	6.83312e-16	Down	2.80727e-17	--
CCG052688.2	1056	179.678	38.4872	-2.22297	7.4438e-16	Down	3.06436e-17	AFG3-like protein 2 [Acromyrmex echinatior]
CCG067930.1	1398	415.922	123.7	-1.74946	7.80829e-16	Down	3.22092e-17	uncharacterized protein LOC101939023 isoform X2 [Chrysemys picta bellii]
CCG068178.1	510	387.283	114.689	-1.75566	8.3631e-16	Down	3.45675e-17	39S ribosomal protein L40, mitochondrial [Papilio xuthus] >gi|389609919|dbj|BAM18571.1| mitochondrial ribosomal protein L40 [Papilio xuthus]
CCG071991.1	1659	775.213	234.843	-1.72289	1.05823e-15	Down	4.39166e-17	lysophosphatidylcholine acyltransferase 2-like [Lingula anatina]
CCG065513.1	1377	385.764	124.003	-1.63735	1.29212e-15	Down	5.38384e-17	pyruvate dehydrogenase [acetyl-transferring]-phosphatase 1, mitochondrial [Copidosoma floridanum]
CCG000239.1	1257	80.3082	3.37349	-4.57323	1.45291e-15	Down	6.06591e-17	Tribolium castaneum similar to CG11044 CG11044-PA (LOC658962), mRNA
CCG034977.2	912	673.655	247.701	-1.44341	1.4895e-15	Down	6.23107e-17	prohibitin 2 [Penaeus monodon]
New004695.1	2001	98.8025	11.0321	-3.16284	2.25097e-15	Down	9.52913e-17	basic proline-rich protein-like [Chaetura pelagica]
CCG080999.2	660	393.206	2.90226	-7.08196	2.73932e-15	Down	1.16878e-16	Tribolium castaneum similar to lethal 35Di (LOC661347), mRNA
CCG069317.3	6069	662.176	269.677	-1.29598	3.40242e-15	Down	1.45737e-16	Taeniopygia guttata von Willebrand factor A domain containing 8 (VWA8), mRNA
CCG033413.1	999	190.047	31.2514	-2.60437	3.78215e-15	Down	1.62632e-16	alkaline phosphatase [Litopenaeus vannamei]
CCG010670.1	3084	524.664	184.088	-1.511	4.25984e-15	Down	1.83883e-16	liprin-beta-1 isoform X4 [Tribolium castaneum]
CCG057070.1	1911	632.857	230.92	-1.45448	4.32157e-15	Down	1.86908e-16	protein TBRG4-like [Limulus polyphemus]
CCG052373.2	441	240.897	52.4853	-2.19843	4.33977e-15	Down	1.88057e-16	39S ribosomal protein L20, mitochondrial [Neodiprion lecontei]
CCG078294.1	726	225.84	52.7266	-2.0987	4.84613e-15	Down	2.10403e-16	isocitrate dehydrogenase [NAD] subunit gamma, mitochondrial [Gekko japonicus]
CCG023878.1	690	75.0981	5.1094	-3.87755	5.46099e-15	Down	2.37553e-16	Latimeria chalumnae methylmalonyl-CoA mutase, mitochondrial-like (LOC102348247), mRNA
CCG058023.1	1461	369.458	115.14	-1.68202	6.94281e-15	Down	3.02591e-16	solute carrier family 25 member 46-like [Cimex lectularius]
CCG030386.1	816	187.626	38.5323	-2.28372	8.55499e-15	Down	3.74994e-16	diphosphoinositol polyphosphate phosphohydrolase 1-like [Limulus polyphemus]
New033625.1	549	134.008	20.8723	-2.68266	9.38459e-15	Down	4.1214e-16	titin-like [Megachile rotundata]
CCG027699.1	2019	273.504	84.9638	-1.68664	1.38711e-14	Down	6.11483e-16	lysosomal alpha-glucosidase-like [Cynoglossus semilaevis]
CCG083096.1	1035	419.644	140.313	-1.58052	1.64394e-14	Down	7.26073e-16	glutamine synthetase [Fenneropenaeus chinensis] >gi|395484811|gb|AFN66650.1| glutamine synthetase [Fenneropenaeus chinensis]
CCG041397.1	456	296.447	90.202	-1.71654	2.14749e-14	Down	9.55632e-16	Haliotis discus discus stem/progenitor cells protein mRNA, complete cds
CCG041400.1	771	318.604	90.5677	-1.8147	3.17045e-14	Down	1.41878e-15	GD15439 [Drosophila simulans] >gi|194202016|gb|EDX15592.1| GD15439 [Drosophila simulans]
CCG050338.1	783	389.504	97.3591	-2.00025	4.1908e-14	Down	1.88586e-15	Drosophila mojavensis GI17992 (Dmoj\GI17992), mRNA
CCG054519.1	1125	67.1603	1.29434	-5.69732	4.33563e-14	Down	1.95465e-15	Aedes aegypti prolyl4-hydroxylase alpha subunit 1 partial mRNA
CCG080440.1	567	464.92	177.1	-1.39242	5.0019e-14	Down	2.25919e-15	reticulon-1-A isoform X4 [Bombus impatiens]
CCG004875.1	1002	276.544	74.2738	-1.89658	5.04461e-14	Down	2.28316e-15	peptidylglycine alpha-hydroxylating monooxygenase [Procambarus clarkii]
CCG017733.1	1872	179.314	44.2991	-2.01714	5.35666e-14	Down	2.43728e-15	Mesocricetus auratus leucine-rich repeats and immunoglobulin-like domains 2 (Lrig2), mRNA
CCG048987.1	738	163.065	24.5425	-2.7321	8.02901e-14	Down	3.65989e-15	Erinaceus europaeus methylmalonic aciduria (cobalamin deficiency) cblD type, with homocystinuria (MMADHC), mRNA
New056498.7	2085	537.623	210.799	-1.35073	9.99538e-14	Down	4.56456e-15	Peroxisomal biogenesis factor 19 [Zootermopsis nevadensis]
CCG022588.2	366	135.202	0.360016	-8.55284	1.03698e-13	Down	4.74417e-15	CUB-serine protease [Panulirus argus]
CCG043743.1	1074	385.117	132.113	-1.54353	1.30673e-13	Down	5.9892e-15	alanine aminotransferase 1 isoform X1 [Diuraphis noxia]
CCG041731.1	2049	187.066	45.6941	-2.03346	1.45233e-13	Down	6.6686e-15	Apis dorsata uncharacterized LOC102680053 (LOC102680053), mRNA
CCG064307.1	579	319.947	99.3345	-1.68747	1.48599e-13	Down	6.83554e-15	glutaredoxin-related protein 5, mitochondrial-like isoform X2 [Limulus polyphemus]
New033323.1	1641	190.78	31.9713	-2.57706	1.7474e-13	Down	8.06716e-15	Bombyx mori uncharacterized LOC101741865 (LOC101741865), mRNA
CCG024227.1	2025	186.527	31.5779	-2.5624	2.26178e-13	Down	1.04984e-14	long-chain-fatty-acid-- ligase 3 [Lasius niger]
CCG077262.1	1053	189.97	49.6079	-1.93713	2.31131e-13	Down	1.07476e-14	Nasonia vitripennis methyltransferase-like protein 22-like (LOC100121733), mRNA
CCG067357.1	882	96.8329	0.326608	-8.21179	2.87405e-13	Down	1.34362e-14	Acyrthosiphon pisum laccase-1-like, transcript variant 3 (LOC100165676), mRNA
CCG010874.1	1416	563.458	217.59	-1.3727	3.28885e-13	Down	1.54302e-14	4-hydroxybenzoate polyprenyltransferase, mitochondrial isoform X1 [Cephus cinctus] >gi|1000755391|ref|XP_015600632.1| PREDICTED: 4-hydroxybenzoate polyprenyltransferase, mitochondrial isoform X1 [Cephus cinctus] >gi|1000755393|ref|XP_015600633.1| PREDICTED: 4-hydroxybenzoate polyprenyltransferase, mitochondrial isoform X1 [Cephus cinctus]
CCG024372.1	723	169.015	43.0248	-1.97391	3.30679e-13	Down	1.55419e-14	Single read from an extremity of a full-length cDNA clone made from Anopheles gambiae total adult females. 5-PRIME end of clone FK0AAC20BC05 of strain 6-9 of Anopheles gambiae (African malaria mosquito)
CCG052932.1	990	464.01	144.045	-1.68764	5.50062e-13	Down	2.60363e-14	2,4-dienoyl-CoA reductase, mitochondrial-like [Octopus bimaculoides] >gi|918311783|gb|KOF82156.1| hypothetical protein OCBIM_22025612mg [Octopus bimaculoides]
CCG046836.1	2187	1639.29	788.331	-1.0562	6.11603e-13	Down	2.91021e-14	Drosophila grimshawi GH24718 (Dgri\GH24718), mRNA
CCG009291.1	2289	725.064	308.679	-1.232	6.55027e-13	Down	3.12229e-14	Mitochondrial intermediate peptidase [Zootermopsis nevadensis]
CCG044072.1	1296	1743.05	590.671	-1.56119	6.60151e-13	Down	3.15222e-14	Drosophila mojavensis GI24519 (Dmoj\GI24519), mRNA
CCG069781.1	2667	547.746	205.658	-1.41326	6.60547e-13	Down	3.15962e-14	clustered mitochondria protein homolog isoform X2 [Dinoponera quadriceps]
CCG021523.2	2196	653.14	232.459	-1.49042	9.623e-13	Down	4.62706e-14	Aedes aegypti heat shock protein partial mRNA
CCG010827.1	1374	380.175	92.4016	-2.04067	1.02355e-12	Down	4.93008e-14	Falco cherrug malic enzyme 1, NADP(+)-dependent, cytosolic (ME1), mRNA
CCG065125.1	303	79.5688	8.68895	-3.19495	1.06115e-12	Down	5.12888e-14	hypothetical protein DAPPUDRAFT_227136 [Daphnia pulex]
CCG008554.1	969	658.949	216.152	-1.60812	1.30173e-12	Down	6.3134e-14	protein disulfide isomerase 1 [Fenneropenaeus chinensis]
CCG031281.1	594	129.427	25.3642	-2.35127	1.64887e-12	Down	8.03825e-14	nucleoside diphosphate-linked moiety X motif 8, mitochondrial [Cimex lectularius]
CCG049488.2	1398	1728.48	856.303	-1.01331	1.7389e-12	Down	8.4916e-14	alpha-aminoadipic semialdehyde dehydrogenase isoform X2 [Sarcophilus harrisii]
CCG053828.1	2628	893.087	424.561	-1.07283	1.75964e-12	Down	8.60756e-14	Tribolium castaneum similar to Tyrosine-protein phosphatase non-receptor type 13 (Protein-tyrosine phosphatase 1E) (PTP-E1) (hPTPE1) (PTP-BAS) (Protein-tyrosine phosphatase PTPL1) (Fas-associated protein-tyrosine phosphatase 1) (FAP-1) (LOC660401), mRNA
CCG000266.1	1623	156.749	38.7048	-2.01787	1.78549e-12	Down	8.7489e-14	apoptosis-inducing factor 1, mitochondrial-like isoform X2 [Limulus polyphemus]
CCG035751.1	1062	819.015	370.838	-1.1431	1.85867e-12	Down	9.13846e-14	mitogen-activated protein kinase kinase 3 [Fenneropenaeus chinensis]
CCG057029.1	1296	457.409	176.036	-1.37762	2.34323e-12	Down	1.16185e-13	39S ribosomal protein L44, mitochondrial [Zootermopsis nevadensis]
CCG066726.1	714	60.1938	2.58012	-4.5441	2.46043e-12	Down	1.22201e-13	hCG1995701, isoform CRA_a [Homo sapiens]
CCG065858.6	1980	254.898	76.2925	-1.74031	2.85138e-12	Down	1.42331e-13	phosphorylase b kinase regulatory subunit alpha [Zootermopsis nevadensis]
CCG034466.1	939	428.187	118.695	-1.85099	3.04756e-12	Down	1.52378e-13	39S ribosomal protein L4, mitochondrial [Apis mellifera]
CCG029706.1	1884	200.177	54.9617	-1.86478	3.80403e-12	Down	1.90835e-13	RecName: Full=Diphthamide biosynthesis protein 1; AltName: Full=DPH1 homolog; AltName: Full=Tumor suppressor-like protein; Short=TSL [Litopenaeus vannamei] >gi|51895764|gb|AAU13908.1| tumor suppressor-like protein [Litopenaeus vannamei]
CCG076068.1	1920	73.851	0.54925	-7.07101	3.84407e-12	Down	1.93165e-13	chorion peroxidase-like [Plutella xylostella]
CCG034362.1	534	476.978	157.921	-1.59472	4.34999e-12	Down	2.18949e-13	Platynereis dumerilii EST IB0AAA29AD10EM1
CCG015825.1	384	111.897	23.396	-2.25783	4.56078e-12	Down	2.30289e-13	2-amino-3-ketobutyrate coenzyme A ligase, mitochondrial [Musca domestica]
CCG027121.1	1467	345.526	116.108	-1.57332	4.56078e-12	Down	2.3055e-13	alanine--glyoxylate aminotransferase 2-like [Megachile rotundata]
CCG042621.1	870	59.8387	1.04067	-5.8455	4.56078e-12	Down	2.30699e-13	--
CCG048380.1	666	2432.53	1133.05	-1.10224	5.02086e-12	Down	2.5439e-13	proteasome subunit beta type-3-like [Aplysia californica]
CCG016906.1	603	237.563	70.7091	-1.74834	6.53206e-12	Down	3.32046e-13	coiled-coil domain-containing protein 58 isoform X1 [Cephus cinctus]
CCG005990.4	2493	826.707	332.654	-1.31335	6.60038e-12	Down	3.3607e-13	E75 nuclear receptor [Gecarcinus lateralis]
scaffold_40711_unigene_1	1276	797.066	375.333	-1.08653	8.95639e-12	Down	4.57522e-13	calcineurin subunit A [Eriocheir sinensis]
CCG010500.1	1167	222.765	27.4547	-3.0204	1.03065e-11	Down	5.28207e-13	solute carrier family 46 member 3-like [Tribolium castaneum]
CCG068002.1	513	151.964	40.7758	-1.89794	1.3572e-11	Down	6.99881e-13	28S ribosomal protein S23, mitochondrial-like isoform X1 [Priapulus caudatus]
CCG051666.1	906	165.453	25.0052	-2.72612	1.43831e-11	Down	7.43126e-13	Drosophila grimshawi GH13654 (Dgri\GH13654), mRNA
CCG014116.1	552	209.227	66.3255	-1.65744	1.49672e-11	Down	7.74555e-13	APOPT family protein CG14806, mitochondrial [Amyelois transitella]
CCG016203.1	2109	360.147	120.06	-1.58483	1.55901e-11	Down	8.08087e-13	SET and MYND domain-containing protein 4 [Zootermopsis nevadensis]
New005518.1	2904	933.216	358.854	-1.37881	1.66638e-11	Down	8.66519e-13	UPF0462 protein C4orf33 homolog isoform X1 [Alligator mississippiensis] >gi|950949865|ref|XP_014451714.1| PREDICTED: UPF0462 protein C4orf33 homolog isoform X1 [Alligator mississippiensis]
CCG076085.1	660	70.8606	4.4202	-4.0028	1.6728e-11	Down	8.71249e-13	NADH:ubiquinone oxidoreductase NDUFV2/24 kDa subunit [Daphnia pulex]
CCG002124.1	2004	59.092	4.62976	-3.67395	1.80729e-11	Down	9.44311e-13	Metaseiulus occidentalis solute carrier family 4, sodium borate transporter, member 11 (Slc4a11), mRNA
New077815.1	885	68.115	4.90077	-3.79689	1.95843e-11	Down	1.02491e-12	hypothetical protein EBH_0059310 [Eimeria brunetti]
CCG065606.1	1260	199.728	51.5705	-1.95342	2.28063e-11	Down	1.19543e-12	lipoamide acyltransferase component of branched-chain alpha-keto acid dehydrogenase complex, mitochondrial [Larimichthys crocea]
CCG039402.1	1212	184.512	45.0089	-2.03543	3.06377e-11	Down	1.61869e-12	ubiquinone biosynthesis protein COQ4 homolog, mitochondrial-like [Limulus polyphemus]
CCG013719.1	405	485.567	213.021	-1.18868	3.20162e-11	Down	1.69419e-12	Apis dorsata ornithine decarboxylase antizyme 1-like (LOC102673811), mRNA
CCG033568.1	3036	489.592	186.747	-1.39049	3.25541e-11	Down	1.72536e-12	Glycine dehydrogenase [decarboxylating], mitochondrial [Zootermopsis nevadensis]
CCG079540.1	732	276.184	87.3407	-1.66091	3.30326e-11	Down	1.75348e-12	protein CREG1 [Clupea harengus] >gi|831294079|ref|XP_012678708.1| PREDICTED: protein CREG1 [Clupea harengus] >gi|831294081|ref|XP_012678709.1| PREDICTED: protein CREG1 [Clupea harengus] >gi|831294083|ref|XP_012678710.1| PREDICTED: protein CREG1 [Clupea harengus]
CCG003040.1	1458	157.42	42.2134	-1.89884	3.55303e-11	Down	1.88903e-12	5&apos;-nucleotidase domain-containing protein 3 [Litopenaeus vannamei]
CCG056497.1	1926	71.2583	0.334438	-7.73517	4.64733e-11	Down	2.48245e-12	Anopheles gambiae str. PEST AGAP002316-PA (AgaP_AGAP002316) mRNA, complete cds
CCG035883.2	672	59.3897	0.315179	-7.5579	5.55439e-11	Down	2.97623e-12	Echinops telfairi prolyl 4-hydroxylase, alpha polypeptide I (P4HA1), mRNA
CCG039951.1	609	393.386	152.332	-1.36872	6.02537e-11	Down	3.24366e-12	glutathione S-transferases [Macrobrachium nipponense]
CCG047750.1	1578	566.673	237.598	-1.25399	6.26898e-11	Down	3.38002e-12	uridine-cytidine kinase-like 1 isoform X2 [Athalia rosae]
CCG035335.1	1302	358.383	129.47	-1.46888	6.3526e-11	Down	3.4304e-12	Nasonia vitripennis flavin-containing monooxygenase FMO GS-OX3-like (LOC100124247), mRNA
CCG022487.2	2037	651.903	281.573	-1.21115	6.73375e-11	Down	3.64745e-12	long-chain-fatty-acid--CoA ligase 5 isoform X2 [Tribolium castaneum]
CCG000083.1	1857	145.396	31.6695	-2.19882	6.77946e-11	Down	3.67786e-12	Abhydrolase domain-containing protein 3, partial [Zootermopsis nevadensis]
CCG073922.1	852	914.484	434.944	-1.07213	7.18804e-11	Down	3.9055e-12	ubiquitin carboxyl-terminal hydrolase isozyme L5 [Scylla paramamosain]
CCG064232.1	762	226.238	59.5278	-1.9262	7.80511e-11	Down	4.24728e-12	CobIyrinic acid a,c-diamide adenosyltransferase, mitochondrial precursor [Caligus rogercresseyi]
CCG077698.1	408	105.87	19.812	-2.41785	8.20193e-11	Down	4.47005e-12	Cystine/glutamate transporter [Camponotus floridanus]
CCG027626.1	195	98.2722	13.9325	-2.81833	1.11306e-10	Down	6.13111e-12	--
CCG013147.1	4737	101.608	9.38044	-3.43721	1.18599e-10	Down	6.56249e-12	Cubilin [Crassostrea gigas]
New085813.2	4176	56.5622	5.38651	-3.39241	1.40168e-10	Down	7.7793e-12	Mus musculus targeted KO-first, conditional ready, lacZ-tagged mutant allele Ankmy2:tm1a(EUCOMM)Hmgu; transgenic
CCG040312.1	744	62.0547	4.40267	-3.81709	1.65677e-10	Down	9.22266e-12	Glutaminase kidney isoform, mitochondrial, partial [Stegodyphus mimosarum]
CCG007232.1	942	235.715	74.1143	-1.66922	2.21394e-10	Down	1.24165e-11	Mus musculus adult male diencephalon cDNA, RIKEN full-length enriched library, clone:9330022H09 product:ATP citrate lyase, full insert sequence
CCG022478.1	1065	141.393	35.2871	-2.0025	2.43913e-10	Down	1.37201e-11	Aplysia californica sulfotransferase 1C4-like (LOC101851301), mRNA
CCG020046.1	1179	732.684	335.384	-1.12738	2.55825e-10	Down	1.44115e-11	Y+L amino acid transporter 2-like [Limulus polyphemus]
CCG021329.1	336	52.0945	2.07063	-4.65299	2.58455e-10	Down	1.45812e-11	--
CCG039339.1	819	99.5723	17.3158	-2.52366	2.71126e-10	Down	1.53186e-11	Anopheles gambiae str. PEST AGAP007714-PA (AgaP_AGAP007714) mRNA, complete cds
CCG033376.1	939	196.828	64.2752	-1.6146	2.71756e-10	Down	1.53768e-11	28S ribosomal protein S5, mitochondrial [Zootermopsis nevadensis]
CCG039232.1	1740	223.052	54.2435	-2.03986	3.0132e-10	Down	1.70748e-11	projectin [Procambarus clarkii]
CCG072589.1	354	132.97	36.4032	-1.86896	3.08959e-10	Down	1.75334e-11	Glutathione S-transferase theta-1 [Zootermopsis nevadensis]
New075441.1	3270	132.513	35.2755	-1.9094	3.30693e-10	Down	1.87944e-11	uncharacterized protein LOC107263725 [Cephus cinctus] >gi|1000728558|ref|XP_015586712.1| PREDICTED: uncharacterized protein LOC107263725 [Cephus cinctus] >gi|1000728560|ref|XP_015586713.1| PREDICTED: uncharacterized protein LOC107263725 [Cephus cinctus] >gi|1000728562|ref|XP_015586715.1| PREDICTED: uncharacterized protein LOC107263725 [Cephus cinctus]
CCG035945.1	834	545.731	236.23	-1.208	3.71611e-10	Down	2.11509e-11	Astyanax mexicanus family with sequence similarity 13, member A (fam13a), transcript variant X2, mRNA
CCG067356.1	1053	52.7615	0.543182	-6.6019	3.85974e-10	Down	2.20005e-11	Megachile rotundata laccase-4-like (LOC100879546), mRNA
CCG025605.1	957	56.8249	4.87833	-3.54207	3.95881e-10	Down	2.25982e-11	Lepisosteus oculatus transmembrane protein 117-like (LOC102686476), mRNA
CCG068389.1	666	2486.06	1098.18	-1.17875	4.30683e-10	Down	2.46566e-11	sodium-potassium ATPase beta [Cherax destructor]
CCG028923.1	483	350.047	138.765	-1.33491	4.72623e-10	Down	2.71758e-11	mediator of RNA polymerase II transcription subunit 31 isoform X2 [Stomoxys calcitrans]
CCG001277.1	597	597.194	249.381	-1.25985	5.39766e-10	Down	3.11715e-11	peroxiredoxin [Eurypanopeus depressus]
New023506.1	894	50.8689	0.534014	-6.57376	5.52329e-10	Down	3.1943e-11	--
CCG083095.1	1179	307.299	80.5581	-1.93154	6.1488e-10	Down	3.5663e-11	glutamine synthetase 2 [Pacifastacus leniusculus]
CCG039286.1	726	870.263	366.733	-1.24672	6.35869e-10	Down	3.69334e-11	Tribolium castaneum similar to proteasome zeta subunit (LOC661893), mRNA
CCG069040.1	963	1725.73	832.417	-1.05183	6.53953e-10	Down	3.80927e-11	Drosophila yakuba GE16582 (Dyak\GE16582), mRNA
CCG033560.2	1245	67.9659	8.43343	-3.01062	6.8564e-10	Down	3.99956e-11	acyl-coenzyme A thioesterase 1-like [Microtus ochrogaster]
New051225.1	2694	596.257	267.974	-1.15384	7.42441e-10	Down	4.33709e-11	StAR-related lipid transfer protein 7, mitochondrial [Zootermopsis nevadensis]
CCG000990.1	1371	179.425	57.4693	-1.64252	7.876e-10	Down	4.60746e-11	uncharacterized protein C4orf29 homolog isoform X2 [Orussus abietinus]
CCG020981.1	1053	457.964	196.931	-1.21755	8.6832e-10	Down	5.08691e-11	39S ribosomal protein L3, mitochondrial [Zootermopsis nevadensis]
New075597.1	4215	136.951	37.4032	-1.87243	9.21585e-10	Down	5.40663e-11	proteophosphoglycan ppg3 [Leishmania infantum JPCM5] >gi|321398711|emb|CBZ08992.1| putative proteophosphoglycan ppg3 [Leishmania infantum JPCM5]
CCG010097.3	1698	279.235	110.136	-1.34219	9.61765e-10	Down	5.65037e-11	FAD-dependent oxidoreductase domain-containing protein 1 [Zootermopsis nevadensis]
CCG043924.1	522	989.944	494.142	-1.00242	1.02841e-09	Down	6.06763e-11	protein tyrosine phosphatase type IVA 1 [Orussus abietinus] >gi|817198207|ref|XP_012274738.1| PREDICTED: protein tyrosine phosphatase type IVA 1 [Orussus abietinus] >gi|817198209|ref|XP_012274739.1| PREDICTED: protein tyrosine phosphatase type IVA 1 [Orussus abietinus] >gi|817198211|ref|XP_012274740.1| PREDICTED: protein tyrosine phosphatase type IVA 1 [Orussus abietinus] >gi|817198213|ref|XP_012…
New067998.4	5721	920.187	324.429	-1.50402	1.03704e-09	Down	6.12716e-11	Iporin [Papilio xuthus]
CCG028091.1	375	437.326	155.914	-1.48796	1.03758e-09	Down	6.13903e-11	troponin C isoform 3 [Homarus americanus]
New026392.1	792	43.8361	2.07801	-4.39884	1.11901e-09	Down	6.63946e-11	mucin-2-like [Orcinus orca]
CCG040527.1	1158	182.069	64.0056	-1.50821	1.13649e-09	Down	6.75262e-11	Protein phosphatase 1K, mitochondrial, partial [Stegodyphus mimosarum]
CCG021492.1	993	101.096	21.7575	-2.21614	1.48836e-09	Down	8.91775e-11	Ganglioside-induced differentiation-associated protein 1 [Zootermopsis nevadensis]
CCG016983.3	3525	472.629	201.486	-1.23003	1.53425e-09	Down	9.21827e-11	JHE-like carboxylesterase 1 [Pandalopsis japonica]
CCG049974.1	798	49.1868	3.3538	-3.8744	2.20366e-09	Down	1.33322e-10	--
CCG003754.1	2184	738.767	319.763	-1.20812	2.33089e-09	Down	1.41213e-10	Glycogen debranching enzyme, partial [Zootermopsis nevadensis]
CCG072669.3	576	146.806	46.7544	-1.65073	2.4045e-09	Down	1.46074e-10	Aplysia californica pyridoxine-5'-phosphate oxidase-like (LOC101849885), transcript variant X1, mRNA
New044877.1	3396	132.929	37.6477	-1.82002	2.45006e-09	Down	1.49045e-10	gastrula zinc finger protein XlCGF57.1-like, partial [Danio rerio]
CCG009388.1	480	40.592	0.778103	-5.70509	2.4575e-09	Down	1.49703e-10	ras-related and estrogen-regulated growth inhibitor-like [Limulus polyphemus]
CCG058943.1	804	352.644	151.754	-1.21648	2.55912e-09	Down	1.56533e-10	39S ribosomal protein L47, mitochondrial [Pogonomyrmex barbatus]
New042599.1	759	148.081	48.3263	-1.61551	2.58808e-09	Down	1.5852e-10	conserved hypothetical protein [Ixodes scapularis] >gi|215508012|gb|EEC17466.1| conserved hypothetical protein, partial [Ixodes scapularis]
CCG078648.1	273	141.264	32.1254	-2.13661	2.99337e-09	Down	1.84092e-10	glycogen phosphorylase [Marsupenaeus japonicus]
CCG012672.1	858	143.703	38.3919	-1.90421	3.37679e-09	Down	2.0908e-10	Apis dorsata lysosomal thioesterase PPT2 homolog (LOC102679403), transcript variant X1, mRNA
CCG049357.7	2253	471.884	227.972	-1.04958	3.38931e-09	Down	2.10137e-10	epimerase family protein SDR39U1-like [Limulus polyphemus]
CCG035944.1	735	266.755	104.098	-1.35757	3.45366e-09	Down	2.14414e-10	protein FAM13A [Nasonia vitripennis] >gi|345498331|ref|XP_003428204.1| PREDICTED: protein FAM13A [Nasonia vitripennis] >gi|645033006|ref|XP_008214879.1| PREDICTED: protein FAM13A [Nasonia vitripennis]
CCG052386.1	801	86.3757	11.974	-2.85072	3.63615e-09	Down	2.26048e-10	Megachile rotundata uncharacterized LOC100879643 (LOC100879643), mRNA
CCG075214.1	558	38.3672	1.56611	-4.61462	3.69876e-09	Down	2.30248e-10	Drosophila mojavensis GI13698 (Dmoj\GI13698), mRNA
CCG038058.1	363	134.826	34.6141	-1.96167	3.83097e-09	Down	2.38797e-10	--
CCG001344.1	669	153.297	50.6111	-1.59881	4.001e-09	Down	2.50062e-10	39S ribosomal protein L46, mitochondrial [Acyrthosiphon pisum]
New050281.1	1104	154.104	49.8426	-1.62845	4.14366e-09	Down	2.59669e-10	Pundamilia nyererei uncharacterized LOC102213757 (LOC102213757), mRNA
CCG079357.1	579	119.58	32.3193	-1.8875	4.51214e-09	Down	2.83513e-10	Solute carrier family 25 member 36, partial [Zootermopsis nevadensis]
New062181.1	1014	333.09	137.836	-1.27296	5.12149e-09	Down	3.22227e-10	hypothetical protein WN51_11349 [Melipona quadrifasciata]
CCG057832.3	1275	310	97.1706	-1.67367	5.25827e-09	Down	3.31709e-10	plasminogen activator sPA [Scolopendra subspinipes]
CCG011471.1	927	71.5033	8.67342	-3.04334	5.40131e-09	Down	3.41183e-10	Acyrthosiphon pisum FYVE, RhoGEF and PH domain-containing protein 6-like (LOC100169219), mRNA
CCG009720.3	1542	369.305	157.156	-1.23261	5.82568e-09	Down	3.68474e-10	aminopeptidase NPEPL1 [Tribolium castaneum] >gi|270010872|gb|EFA07320.1| putative aminopeptidase NPEPL1-like Protein [Tribolium castaneum]
CCG065852.1	1428	242.418	96.1901	-1.33354	6.17777e-09	Down	3.91259e-10	phosphorylase b kinase regulatory subunit alpha [Harpegnathos saltator]
CCG047397.4	990	2833.29	1415.11	-1.00157	6.87394e-09	Down	4.37641e-10	26S proteasome non-ATPase regulatory subunit 8 [Osmerus mordax]
CCG055284.1	1752	189.63	62.6476	-1.59786	6.94843e-09	Down	4.42962e-10	GL12317 [Drosophila persimilis] >gi|194115886|gb|EDW37929.1| GL12317 [Drosophila persimilis]
CCG074380.1	402	537.306	211.282	-1.34658	9.25891e-09	Down	5.95657e-10	heat shock protein 10 [Scylla paramamosain]
CCG053103.1	693	102.557	12.6696	-3.01698	9.31702e-09	Down	6.00171e-10	protein SpAN-like [Saccoglossus kowalevskii]
CCG050395.1	1323	35.9757	0.308328	-6.86641	9.72411e-09	Down	6.27205e-10	CUB-serine protease [Panulirus argus]
CCG060864.2	705	532.413	262.408	-1.02074	9.74322e-09	Down	6.2925e-10	SH3 domain-binding glutamic acid-rich protein homolog [Cimex lectularius]
CCG066441.1	912	356.274	137.347	-1.37516	9.8088e-09	Down	6.34302e-10	RPII140-upstream gene protein [Zootermopsis nevadensis]
CCG054587.1	444	70.4597	13.626	-2.37043	1.00716e-08	Down	6.52172e-10	Drosophila ananassae GF18699 (Dana\GF18699), mRNA
CCG037986.1	1212	427.826	209.378	-1.03091	1.06085e-08	Down	6.90437e-10	Protoporphyrinogen oxidase [Zootermopsis nevadensis]
CCG022907.2	1290	178.99	58.2479	-1.6196	1.10266e-08	Down	7.20402e-10	CUGBP Elav-like family member 1 isoform X7 [Halyomorpha halys]
New010281.1	624	69.8389	13.1704	-2.40673	1.15324e-08	Down	7.55372e-10	--
CCG016617.1	2142	137.687	40.7614	-1.75612	1.16375e-08	Down	7.63224e-10	glutamyl-tRNA(Gln) amidotransferase subunit B, mitochondrial [Zootermopsis nevadensis]
New065180.1	3255	394.381	173.539	-1.18433	1.2006e-08	Down	7.89392e-10	hypothetical protein M514_08550 [Trichuris suis]
CCG030021.1	579	503.366	170.362	-1.563	1.22501e-08	Down	8.06464e-10	receptor accessory protein 5 [Procambarus clarkii]
CCG016538.1	978	84.924	10.8435	-2.96934	1.25824e-08	Down	8.30439e-10	--
CCG044075.4	1470	507.869	201.586	-1.33306	1.28016e-08	Down	8.4704e-10	Drosophila pseudoobscura pseudoobscura GA26225 (Dpse\GA26225), mRNA
CCG022472.1	570	71.938	10.4176	-2.78773	1.32436e-08	Down	8.78277e-10	delta-1-pyrroline-5-carboxylate dehydrogenase, mitochondrial [Protobothrops mucrosquamatus]
CCG031282.1	2475	327.661	110.117	-1.57317	1.34804e-08	Down	8.96444e-10	85 kDa calcium-independent phospholipase A2 [Zootermopsis nevadensis]
CCG041741.1	540	576.283	264.091	-1.12574	1.51543e-08	Down	1.01029e-09	mitochondrial import inner membrane translocase subunit Tim17-B-like protein [Coptotermes formosanus]
CCG031657.1	1677	234.689	93.897	-1.3216	1.51714e-08	Down	1.01269e-09	FAD synthetase [Crassostrea gigas]
CCG062788.1	2259	345.864	141.56	-1.28879	1.56105e-08	Down	1.0433e-09	Megachile rotundata dynamin-like 120 kDa protein, mitochondrial-like (LOC100877393), mRNA
CCG020194.1	1344	501.058	193.088	-1.37572	1.75019e-08	Down	1.17554e-09	hexokinase [Culex quinquefasciatus] >gi|167868074|gb|EDS31457.1| hexokinase [Culex quinquefasciatus]
CCG066425.1	903	37.6333	1.59612	-4.55937	1.87759e-08	Down	1.26268e-09	duplex-specific nuclease [Scylla paramamosain]
CCG077980.1	501	240.379	96.0137	-1.324	1.92717e-08	Down	1.29763e-09	Drosophila mojavensis GI19260 (Dmoj\GI19260), mRNA
New072030.1	618	122.141	36.4921	-1.74289	1.97214e-08	Down	1.3312e-09	Mpv17-like protein 2 [Zootermopsis nevadensis]
CCG073969.1	1689	503.412	126.57	-1.99181	2.05831e-08	Down	1.39107e-09	Apis florea sodium-dependent nutrient amino acid transporter 1-like (LOC100865466), mRNA
CCG032520.1	897	115.778	33.4467	-1.79142	2.09527e-08	Down	1.4178e-09	cytochrome c oxidase assembly protein COX15 [Anopheles darlingi]
CCG040643.1	1641	81.2734	15.1295	-2.42542	2.16465e-08	Down	1.47016e-09	muscle calcium channel subunit alpha-1-like, partial [Athalia rosae]
CCG006051.1	2046	204.773	62.8841	-1.70326	2.35576e-08	Down	1.60584e-09	ABC transporter G family member 14 [Cimex lectularius]
CCG054596.1	4236	150.843	51.5645	-1.5486	2.39822e-08	Down	1.63679e-09	1-phosphatidylinositol-4,5-bisphosphate phosphodiesterase epsilon-1, partial [Stegodyphus mimosarum]
CCG070110.1	1848	45.2102	5.08743	-3.15164	2.45131e-08	Down	1.67915e-09	Drosophila grimshawi GH20874 (Dgri\GH20874), mRNA
CCG074258.1	897	181.66	68.1598	-1.41425	2.46268e-08	Down	1.69104e-09	Takifugu rubripes peroxisomal trans-2-enoyl-CoA reductase-like (LOC101078949), mRNA
New080288.1	4323	827.968	343.293	-1.27014	2.48401e-08	Down	1.70776e-09	mucin-2-like [Strongylocentrotus purpuratus]
CCG076297.1	714	68.5784	5.5222	-3.63444	2.58365e-08	Down	1.77841e-09	blastula protease 10 [Strongylocentrotus purpuratus]
CCG081881.2	1935	324.876	131.916	-1.30027	2.74433e-08	Down	1.8913e-09	Tribolium castaneum similar to GA17312-PA (LOC657075), mRNA
CCG023758.1	441	320.569	138.31	-1.21273	3.4134e-08	Down	2.36662e-09	GL20197 [Drosophila persimilis] >gi|194105534|gb|EDW27577.1| GL20197 [Drosophila persimilis]
CCG027926.1	450	234.199	70.5388	-1.73125	3.88468e-08	Down	2.69985e-09	RNA-directed DNA polymerase from mobile element jockey-like [Hydra vulgaris]
CCG063832.5	2112	139.295	40.1008	-1.79644	3.8938e-08	Down	2.70944e-09	solute carrier family 26 member 6-like isoform X2 [Apis florea]
CCG045935.1	441	158.91	52.6919	-1.59255	4.29985e-08	Down	3.01348e-09	myc box-dependent-interacting protein 1 [Diaphorina citri]
CCG070306.1	2649	556.078	272.73	-1.02781	4.39243e-08	Down	3.08202e-09	Megachile rotundata integrin-alpha FG-GAP repeat-containing protein 2-like (LOC100877262), mRNA
CCG017701.1	2133	168.223	57.1652	-1.55717	4.71898e-08	Down	3.33081e-09	suppressor of potassium transport defect, putative [Pediculus humanus corporis] >gi|212517792|gb|EEB19631.1| suppressor of potassium transport defect, putative [Pediculus humanus corporis]
CCG044395.1	1620	57.7958	7.45542	-2.9546	4.94772e-08	Down	3.50464e-09	cysteine sulfinic acid decarboxylase [Litopenaeus vannamei]
CCG041905.2	636	343.584	140.43	-1.29081	5.53042e-08	Down	3.9266e-09	rhodanese 1-like protein [Macrobrachium nipponense] >gi|949839535|gb|ALN22010.1| rhodanese-1 [Macrobrachium nipponense]
CCG002928.1	1575	152.211	52.44	-1.53733	6.32572e-08	Down	4.5018e-09	ankyrin repeat protein [Trichomonas vaginalis G3]
New030450.1	1152	988.059	469.813	-1.07251	6.45972e-08	Down	4.60255e-09	nucleotide excision repair protein [Marsupenaeus japonicus]
CCG058701.1	2766	114.969	25.5616	-2.1692	7.52828e-08	Down	5.38272e-09	Apis mellifera uncharacterized LOC725508 (LOC725508), transcript variant X8, mRNA
CCG046248.1	951	274.869	120.008	-1.19562	9.11348e-08	Down	6.5693e-09	28S ribosomal protein S22, mitochondrial [Diachasma alloeum]
CCG022127.1	1872	656.217	292.821	-1.16415	9.66163e-08	Down	6.99663e-09	simulans GD14287 (Dsim\GD14287), mRNA
CCG028216.1	648	141.4	42.3597	-1.73902	9.73952e-08	Down	7.06115e-09	GD22411 [Drosophila simulans] >gi|194190656|gb|EDX04232.1| GD22411 [Drosophila simulans] >gi|900886372|gb|KMY89065.1| uncharacterized protein Dsimw501_GD22411 [Drosophila simulans]
CCG012961.1	951	37.1309	3.31656	-3.48486	1.0824e-07	Down	7.86545e-09	glutaminase kidney isoform, mitochondrial isoform X3 [Dinoponera quadriceps]
CCG020976.1	429	88.6504	23.1995	-1.93403	1.16114e-07	Down	8.4473e-09	Drosophila ananassae GF12764 (Dana\GF12764), mRNA
CCG020705.1	2910	341.169	158.081	-1.10982	1.18866e-07	Down	8.66729e-09	Xiphophorus maculatus peptide-N(4)-(N-acetyl-beta-glucosaminyl)asparagine amidase-like (LOC102234369), mRNA
CCG071644.1	1323	148.943	42.3133	-1.81558	1.21061e-07	Down	8.83745e-09	Poecilia formosa trehalase (brush-border membrane glycoprotein) (treh), mRNA
CCG005835.1	756	288.748	134.066	-1.10687	1.24017e-07	Down	9.07388e-09	39S ribosomal protein L24, mitochondrial [Zootermopsis nevadensis]
CCG038035.1	1584	77.9804	14.1812	-2.45913	1.24278e-07	Down	9.11368e-09	major facilitator superfamily domain-containing protein 6-like [Acyrthosiphon pisum]
CCG004371.1	2805	246.284	107.43	-1.19693	1.2891e-07	Down	9.47488e-09	colorectal mutant cancer protein-like [Limulus polyphemus]
CCG035249.1	318	111.857	34.4682	-1.69832	1.32228e-07	Down	9.74082e-09	Ciona intestinalis bolA-like protein 3-like (LOC101242565), mRNA
CCG069463.1	753	207.674	81.139	-1.35585	1.34336e-07	Down	9.90728e-09	39S ribosomal protein L16, mitochondrial [Cephus cinctus]
CCG020213.1	1035	341.67	162.433	-1.07276	1.52768e-07	Down	1.1343e-08	28S ribosomal protein S35, mitochondrial [Neodiprion lecontei]
CCG041195.1	1386	253.233	83.7834	-1.59573	1.61347e-07	Down	1.20069e-08	ATP-citrate synthase [Halyomorpha halys] >gi|939691066|ref|XP_014289541.1| PREDICTED: ATP-citrate synthase [Halyomorpha halys]
CCG031658.2	1257	46.0296	5.09019	-3.17677	1.67204e-07	Down	1.24706e-08	carbohydrate sulfotransferase 3-like [Plutella xylostella]
CCG020040.1	2286	531.831	191.107	-1.47659	1.85691e-07	Down	1.39114e-08	Bombyx mori clone A2 glycerol-3-phosphate dehydrogenase mRNA, complete cds
New026480.1	1071	302.236	17.1232	-4.14165	1.97442e-07	Down	1.48246e-08	Leishmania braziliensis MHOM/BR/75/M2904 complete genome, chromosome 3
CCG055792.1	6771	563.185	251.24	-1.16454	2.39799e-07	Down	1.80849e-08	myosin-VIIa isoform X1 [Linepithema humile]
CCG022212.1	495	124.317	40.8876	-1.60429	2.55601e-07	Down	1.93404e-08	Anopheles gambiae str. PEST AGAP007475-PA (AgaP_AGAP007475) mRNA, complete cds
CCG072408.1	2241	118.768	37.8422	-1.65008	2.56877e-07	Down	1.94585e-08	Apis dorsata uncharacterized LOC102677073 (LOC102677073), mRNA
CCG009353.1	1695	141.227	41.8327	-1.75531	2.6155e-07	Down	1.98342e-08	F-box/LRR-repeat protein 20-like [Limulus polyphemus]
CCG032070.1	462	116.209	33.2765	-1.80414	2.78587e-07	Down	2.11958e-08	slowmo protein variant 3 [Ostrinia nubilalis]
CCG045766.1	669	122.549	25.5404	-2.26251	2.98732e-07	Down	2.28779e-08	inorganic phosphate cotransporter [Pogonomyrmex barbatus]
CCG041309.1	3609	3139.75	1321.3	-1.24869	3.06151e-07	Down	2.34908e-08	Musca domestica pyruvate carboxylase, mitochondrial-like (LOC101888004), transcript variant X2, mRNA
CCG074032.1	1032	43.2986	6.36686	-2.76567	3.57266e-07	Down	2.75393e-08	GDNF family receptor alpha-3 [Zootermopsis nevadensis]
CCG070631.1	597	42.2113	5.87949	-2.84386	3.83416e-07	Down	2.96828e-08	6-phosphofructokinase [Zootermopsis nevadensis]
CCG021730.1	1467	149.699	44.5199	-1.74954	3.93829e-07	Down	3.06202e-08	Tupaia chinensis sphingomyelin phosphodiesterase, acid-like 3B (SMPDL3B), partial mRNA
New038231.1	288	28.4466	0.521325	-5.76993	3.93937e-07	Down	3.06614e-08	hypothetical protein H696_05026 [Fonticula alba] >gi|627946746|gb|KCV68740.1| hypothetical protein H696_05026 [Fonticula alba]
CCG045433.1	561	112.266	35.2783	-1.67006	4.11702e-07	Down	3.20785e-08	Tribolium castaneum similar to receptor associated protein RIC-3 (LOC659734), mRNA
CCG066776.1	588	34.1006	1.90325	-4.16326	4.29148e-07	Down	3.36881e-08	Acyrthosiphon pisum ACYPI002776 mRNA, clone: 560C13, complete cds, full-insert cDNA sequence based on the ESTs (5'-EST:FF318633, 3'-EST:FF319849)
CCG023890.1	3561	289.325	133.953	-1.11097	4.61362e-07	Down	3.62554e-08	lysine-specific demethylase 6A isoform X1 [Orussus abietinus]
CCG017740.1	780	188.851	68.943	-1.45377	4.82955e-07	Down	3.79924e-08	Culex quinquefasciatus erythrocyte band 7 integral membrane protein, mRNA
CCG027096.2	2070	43.4666	5.65772	-2.94161	5.02017e-07	Down	3.95338e-08	--
CCG070842.1	384	97.6017	29.9361	-1.70502	5.86105e-07	Down	4.62535e-08	carnitine O-acetyltransferase [Artemia franciscana]
New063988.1	237	24.9255	0.315133	-6.30551	6.29168e-07	Down	4.97043e-08	calmin-like protein [Tigriopus californicus] >gi|339787898|gb|AEK11986.1| calmin-like protein [Tigriopus californicus] >gi|339787900|gb|AEK11987.1| calmin-like protein [Tigriopus californicus]
CCG061155.1	1440	102.811	33.2532	-1.62843	6.71465e-07	Down	5.32696e-08	4-hydroxyphenylpyruvate dioxygenase-like protein [Limulus polyphemus] >gi|926634421|ref|XP_013783056.1| PREDICTED: 4-hydroxyphenylpyruvate dioxygenase-like protein [Limulus polyphemus] >gi|926634423|ref|XP_013783057.1| PREDICTED: 4-hydroxyphenylpyruvate dioxygenase-like protein [Limulus polyphemus] >gi|926634425|ref|XP_013783059.1| PREDICTED: 4-hydroxyphenylpyruvate dioxygenase-like protein [Limu…
New038645.1	1062	97.7948	28.4384	-1.78192	6.98983e-07	Down	5.55109e-08	Mus musculus BAC clone RP24-498N22 from chromosome y, complete sequence
CCG010341.1	672	160.907	64.0838	-1.32819	7.18063e-07	Down	5.71659e-08	TP53-regulating kinase-like [Saccoglossus kowalevskii]
CCG023429.1	240	26.4224	0.324454	-6.34761	7.18063e-07	Down	5.72057e-08	trypsin-1-like [Diuraphis noxia]
CCG041409.1	1473	1051.35	497.449	-1.07963	7.28105e-07	Down	5.8127e-08	collagen alpha-5(IV) chain-like [Papilio xuthus]
CCG034232.1	195	59.6078	8.11886	-2.87615	7.55431e-07	Down	6.03715e-08	IP02858p [Drosophila melanogaster]
CCG065175.1	960	393.362	143.587	-1.45393	7.95227e-07	Down	6.36844e-08	phosphoglycolate phosphatase-like [Fopius arisanus] >gi|755980730|ref|XP_011309345.1| PREDICTED: phosphoglycolate phosphatase-like [Fopius arisanus]
CCG076064.1	756	47.5356	8.43574	-2.49442	9.44585e-07	Down	7.61966e-08	delilah [Leptinotarsa decemlineata]
CCG071165.4	3918	202.082	82.4343	-1.29362	9.71314e-07	Down	7.85146e-08	maestro heat-like repeat-containing protein family member 1 isoform X2 [Lingula anatina]
CCG013704.1	900	236.696	99.5995	-1.24882	9.98806e-07	Down	8.08201e-08	ATP-dependent Clp protease ATP-binding subunit clpX-like, mitochondrial [Zootermopsis nevadensis]
CCG081634.1	558	76.1755	15.3831	-2.30798	1.0311e-06	Down	8.35192e-08	protein SpAN-like [Saccoglossus kowalevskii]
CCG024099.1	927	270.891	114.588	-1.24126	1.14771e-06	Down	9.33474e-08	gamma-glutamyl hydrolase isoform X2 [Microplitis demolitor] >gi|939655413|ref|XP_014296843.1| PREDICTED: gamma-glutamyl hydrolase isoform X2 [Microplitis demolitor]
CCG004553.1	1749	158.202	62.1361	-1.34827	1.17011e-06	Down	9.53493e-08	Saccoglossus kowalevskii ring canal kelch homolog (LOC100371250), partial mRNA
CCG075681.1	2250	529.882	256.918	-1.04436	1.26601e-06	Down	1.03391e-07	hormone receptor-like 97a [Daphnia magna]
CCG042622.1	1191	394.866	195.274	-1.01586	1.46555e-06	Down	1.20175e-07	kelch domain-containing protein 10 [Stegastes partitus]
New053529.1	1863	244.927	108.585	-1.17352	1.47204e-06	Down	1.2083e-07	death ligand signal enhancer [Strongylocentrotus purpuratus]
CCG079098.1	738	161.416	65.6819	-1.29722	1.47244e-06	Down	1.20985e-07	Endoplasmic reticulum protein ERp29 [Zootermopsis nevadensis]
New022869.2	1203	166.801	67.0412	-1.31501	1.50006e-06	Down	1.23505e-07	52 kDa repressor of the inhibitor of the protein kinase-like [Acyrthosiphon pisum]
CCG062233.1	1746	45.1587	6.65725	-2.76201	1.51573e-06	Down	1.25048e-07	RNA polymerase II largest subunit, partial [Procambarus clarkii]
CCG054598.1	2451	109.777	30.8518	-1.83115	1.54594e-06	Down	1.27669e-07	1-phosphatidylinositol-4,5-bisphosphate phosphodiesterase epsilon-1, partial [Zootermopsis nevadensis]
New032564.1	339	165.343	63.3591	-1.38384	1.69869e-06	Down	1.40708e-07	protein phosphatase PTC7 homolog [Limulus polyphemus]
CCG061441.1	267	56.8652	6.76318	-3.07177	1.89835e-06	Down	1.57721e-07	lethal 87Df [Anopheles darlingi]
CCG004623.1	1185	215.286	87.0971	-1.30556	1.94133e-06	Down	1.61778e-07	ferrochelatase, mitochondrial [Trichogramma pretiosum]
CCG053032.1	1860	100.058	32.8951	-1.6049	1.95682e-06	Down	1.63231e-07	tartan protein, putative [Pediculus humanus corporis] >gi|212508005|gb|EEB11824.1| tartan protein, putative [Pediculus humanus corporis]
CCG058423.1	1461	385.247	168.035	-1.19702	1.99837e-06	Down	1.67031e-07	Anolis carolinensis serine hydroxymethyltransferase 2 (mitochondrial) (shmt2), mRNA
CCG047747.1	750	560.033	232.836	-1.2662	2.01433e-06	Down	1.68696e-07	cuticular protein analogous to peritrophins 3-A1 precursor [Tribolium castaneum] >gi|268309018|gb|ACY95475.1| cuticular protein analogous to peritrophins 3-A1 [Tribolium castaneum]
New017008.1	876	96.8684	24.4831	-1.98424	2.01433e-06	Down	1.687e-07	mucin-5AC [Colobus angolensis palliatus]
CCG033832.1	1155	41.5254	5.4348	-2.9337	2.04585e-06	Down	1.71681e-07	predicted protein [Nematostella vectensis] >gi|156224154|gb|EDO44982.1| predicted protein [Nematostella vectensis]
CCG034357.1	1044	24.1232	0.77737	-4.95568	2.10522e-06	Down	1.77014e-07	solute carrier family 35 member G1 [Trichogramma pretiosum]
CCG079546.1	4038	47.812	7.82418	-2.61136	2.11933e-06	Down	1.78377e-07	PR domain zinc finger protein 1-like [Limulus polyphemus]
CCG030019.1	537	125.01	43.4664	-1.52407	2.36028e-06	Down	1.99051e-07	cardiolipin synthetase [Zootermopsis nevadensis]
CCG011513.2	813	184.27	79.4956	-1.21287	2.64055e-06	Down	2.24007e-07	Aedes aegypti phosphatidylinositol transfer protein/retinal degeneration b protein partial mRNA
CCG042211.1	1512	59.2217	11.6633	-2.34415	2.90183e-06	Down	2.46655e-07	UDP-glucuronosyltransferase 2B31-like isoform X2 [Condylura cristata]
CCG061143.1	462	87.4518	27.1353	-1.68831	3.13937e-06	Down	2.67108e-07	Acyrthosiphon pisum mitochondrial ribosomal protein L48 (Mrpl48), mRNA
CCG078633.1	1047	35.9113	4.35651	-3.04319	3.18727e-06	Down	2.71449e-07	Apis mellifera potassium voltage-gated channel subfamily KQT member 1-like (LOC100577254), transcript variant X6, mRNA
New043338.2	2421	345.916	140.347	-1.30142	3.2443e-06	Down	2.76577e-07	delta-1-pyrroline-5-carboxylate synthase [Trichogramma pretiosum]
CCG025190.1	612	103.224	32.0228	-1.68861	3.36488e-06	Down	2.87136e-07	inosine triphosphate pyrophosphatase [Ornithorhynchus anatinus]
CCG070239.2	2448	76.1557	16.7533	-2.18451	3.39024e-06	Down	2.89583e-07	TPA: putative angiotensin converting enzyme precursor [Carcinus maenas]
CCG058155.1	1209	262.411	126.76	-1.04973	3.52483e-06	Down	3.01373e-07	cysteinyl-tRNA synthetase, mitochondrial [Zootermopsis nevadensis]
CCG056924.1	378	61.2816	13.9637	-2.13377	3.84557e-06	Down	3.29758e-07	heat shock protein [Penaeus monodon]
CCG040922.1	1143	166.702	63.9681	-1.38185	3.94337e-06	Down	3.38801e-07	patatin-like phospholipase domain-containing protein 3 isoform X4 [Bactrocera oleae]
CCG080430.1	2055	151.05	23.9208	-2.65869	3.95333e-06	Down	3.39986e-07	multidrug resistance protein 1-like, partial [Limulus polyphemus]
New017369.1	1347	45.6739	5.2965	-3.10826	4.17672e-06	Down	3.59894e-07	G protein-coupled receptor [Pristionchus pacificus]
New075684.3	2925	19.4486	0.309395	-5.97407	4.3454e-06	Down	3.75153e-07	Sialidase [Toxocara canis]
CCG021924.2	1002	356.554	163.377	-1.12591	4.52097e-06	Down	3.91817e-07	tubulin-specific chaperone C [Poecilia latipinna]
CCG005924.1	1317	105.301	24.7582	-2.08854	4.66965e-06	Down	4.05481e-07	Strongylocentrotus purpuratus sodium-dependent multivitamin transporter-like (LOC582008), mRNA
CCG063467.1	291	36.5418	5.10593	-2.8393	4.68626e-06	Down	4.07314e-07	--
CCG062959.1	1866	208.799	88.4504	-1.23917	5.07328e-06	Down	4.4222e-07	complex I intermediate-associated protein 30, mitochondrial [Tribolium castaneum]
CCG001049.1	2208	33.1063	2.61147	-3.66417	5.1437e-06	Down	4.48893e-07	conserved hypothetical protein [Pediculus humanus corporis] >gi|212516998|gb|EEB18952.1| conserved hypothetical protein [Pediculus humanus corporis]
CCG012935.1	1176	144.177	55.721	-1.37155	5.20864e-06	Down	4.55322e-07	phenylalanine--tRNA ligase, mitochondrial [Cephus cinctus]
CCG023231.1	540	39.1914	5.31318	-2.88289	5.48306e-06	Down	4.80681e-07	malonyl-CoA decarboxylase, mitochondrial-like [Haplochromis burtoni]
New006956.2	258	21.96	0.520631	-5.39847	5.5799e-06	Down	4.90101e-07	calmin-like protein [Tigriopus californicus] >gi|339787898|gb|AEK11986.1| calmin-like protein [Tigriopus californicus] >gi|339787900|gb|AEK11987.1| calmin-like protein [Tigriopus californicus]
CCG048535.1	1143	279.487	133.594	-1.06493	5.70476e-06	Down	5.01543e-07	cytosolic 5&apos;-nucleotidase 3A-like [Saccoglossus kowalevskii]
CCG061674.1	1839	346.526	167.378	-1.04986	5.86623e-06	Down	5.16228e-07	Mitochondrial import receptor subunit TOM70 [Zootermopsis nevadensis]
CCG035223.1	2763	140.629	53.92	-1.383	6.11897e-06	Down	5.39999e-07	alanine--tRNA ligase, mitochondrial [Linepithema humile]
CCG059687.1	3075	103.759	16.9269	-2.61584	7.22499e-06	Down	6.43626e-07	Drosophila grimshawi GH20265 (Dgri\GH20265), mRNA
CCG077736.1	729	196.306	89.0263	-1.1408	7.24053e-06	Down	6.45614e-07	Tribolium castaneum similar to Ca2+/calmodulin-dependent protein kinase II (LOC655266), mRNA
CCG012129.1	1431	346.122	153.443	-1.17357	7.51304e-06	Down	6.71165e-07	epidermal growth factor receptor kinase substrate 8 [Diaphorina citri]
CCG057931.1	513	22.5184	0.530552	-5.40747	7.73833e-06	Down	6.91936e-07	--
CCG022471.1	861	82.338	24.7435	-1.73451	7.89942e-06	Down	7.08315e-07	cytochrome c oxidase assembly protein COX11, mitochondrial [Musca domestica]
CCG003666.1	1047	46.0477	7.94391	-2.53521	8.21177e-06	Down	7.3769e-07	voltage-dependent L-type calcium channel alpha-1 subunit, partial [Cancer borealis]
New010457.1	687	20.8526	0.523668	-5.31543	8.27313e-06	Down	7.43892e-07	--
CCG045476.1	762	235.975	102.059	-1.20923	8.65647e-06	Down	7.8489e-07	kynurenine--oxoglutarate transaminase 1 [Picoides pubescens]
CCG063397.1	1356	108.313	24.7431	-2.13011	8.75673e-06	Down	7.95403e-07	amino acid transporter, putative [Pediculus humanus corporis] >gi|212509524|gb|EEB12893.1| amino acid transporter, putative [Pediculus humanus corporis]
New060448.1	795	786.881	371.851	-1.08142	8.75899e-06	Down	7.96338e-07	gamma-gliadin-like [Cimex lectularius] >gi|939281434|ref|XP_014261373.1| PREDICTED: gamma-gliadin-like [Cimex lectularius]
CCG003466.1	303	83.6508	20.7796	-2.00921	8.92933e-06	Down	8.12569e-07	--
CCG047691.3	3627	166.519	69.5732	-1.25908	9.32733e-06	Down	8.52891e-07	PH and SEC7 domain-containing protein 1 isoform X1 [Vollenhovia emeryi]
CCG058093.1	2136	119.449	41.4309	-1.52762	9.75535e-06	Down	8.95054e-07	aarF domain-containing protein kinase 4 isoform X2 [Nasonia vitripennis]
New010603.1	468	59.9425	0.600918	-6.64027	1.00265e-05	Down	9.21598e-07	mucin-like protein 1 [Ctenocephalides felis]
CCG053008.1	813	102.783	36.001	-1.51349	1.11043e-05	Down	1.0253e-06	iron-sulfur protein NUBPL [Strongylocentrotus purpuratus]
CCG005708.1	714	54.5442	12.9372	-2.0759	1.13895e-05	Down	1.05448e-06	ras-related and estrogen-regulated growth inhibitor-like [Limulus polyphemus]
CCG016946.1	585	32.2306	2.58105	-3.6424	1.19084e-05	Down	1.10351e-06	Saccoglossus kowalevskii uncharacterized LOC102800941 (LOC102800941), partial mRNA
CCG058506.1	279	1105.55	174.945	-2.6598	1.26054e-05	Down	1.1723e-06	--
CCG071803.1	1422	14.9568	0.316349	-5.56314	5.47606e-05	Down	5.50345e-06	zinc metalloproteinase,
CCG014753.1	666	17.8747	0.314815	-5.82727	1.28675e-05	Down	1.19775e-06	--
CCG000975.1	837	260.48	115.918	-1.16806	1.32467e-05	Down	1.23525e-06	sulfite oxidase, mitochondrial [Cimex lectularius]
CCG020785.1	771	136.677	53.9172	-1.34196	1.41417e-05	Down	1.3246e-06	tensin-like isoform X1 [Limulus polyphemus]
CCG065867.2	792	57.2469	13.9883	-2.03298	1.51805e-05	Down	1.42317e-06	dnaJ homolog subfamily A member 2 [Austrofundulus limnaeus]
CCG041196.1	870	216.746	81.1945	-1.41655	1.57958e-05	Down	1.4848e-06	ATP-citrate synthase-like [Limulus polyphemus]
CCG069968.1	741	206.136	83.3454	-1.30642	1.59262e-05	Down	1.49972e-06	valacyclovir hydrolase isoform X2 [Wasmannia auropunctata]
CCG038336.1	315	1401.31	253.869	-2.46462	1.67792e-05	Down	1.58423e-06	--
CCG051008.1	687	168.683	72.2501	-1.22324	1.81218e-05	Down	1.71553e-06	calcium/calmodulin-dependent protein kinase II isoform D [Periplaneta americana]
CCG006127.1	2982	265.086	128.259	-1.0474	1.96869e-05	Down	1.87353e-06	Pleckstrin domain-containing family O member 1, partial [Stegodyphus mimosarum]
CCG074378.3	2022	292.536	144.976	-1.0128	2.16801e-05	Down	2.07045e-06	acetolactate synthase-like protein [Aplysia californica]
CCG051386.1	1176	50.4399	10.644	-2.24452	2.2595e-05	Down	2.1597e-06	sestrin homolog isoform X2 [Atta cephalotes]
CCG069732.1	822	119.476	45.6538	-1.38791	2.35501e-05	Down	2.25304e-06	nucleoside diphosphate-linked moiety X motif 17-like [Lingula anatina]
CCG067958.1	543	96.2143	35.4061	-1.44225	2.35501e-05	Down	2.25492e-06	mitochondrial ribosomal protein l49 [Operophtera brumata]
New053107.2	1308	133.018	48.5829	-1.4531	2.46619e-05	Down	2.37166e-06	homeobox protein TGIF2-like isoform X2 [Diachasma alloeum]
CCG078591.1	5277	223.876	109.582	-1.03069	2.56712e-05	Down	2.47299e-06	Tribolium castaneum similar to AGAP007924-PA (LOC659713), mRNA
CCG043730.1	1035	119.663	44.3158	-1.43308	2.69812e-05	Down	2.60819e-06	lipoic acid synthetase, putative [Pediculus humanus corporis] >gi|212510482|gb|EEB13657.1| lipoic acid synthetase, putative [Pediculus humanus corporis]
CCG018644.1	2952	26.454	1.84134	-3.84466	2.99199e-05	Down	2.9147e-06	Bombyx mori uncharacterized LOC101738218 (LOC101738218), mRNA
CCG062323.1	723	90.0239	32.2594	-1.48059	3.01811e-05	Down	2.94265e-06	methyltransferase-like protein 7A [Haplochromis burtoni]
CCG054843.1	1836	271.711	134.3	-1.01662	3.42281e-05	Down	3.36291e-06	Kyphoscoliosis peptidase [Zootermopsis nevadensis]
CCG013464.1	759	106.877	43.4152	-1.29968	3.59206e-05	Down	3.53519e-06	GH18978 [Drosophila grimshawi] >gi|193893966|gb|EDV92832.1| GH18978 [Drosophila grimshawi]
CCG057654.1	726	113.167	45.9549	-1.30016	3.61447e-05	Down	3.56025e-06	dnaJ homolog subfamily C member 28 [Cimex lectularius] >gi|939268345|ref|XP_014254317.1| PREDICTED: dnaJ homolog subfamily C member 28 [Cimex lectularius]
CCG008553.1	333	98.1956	34.1378	-1.52429	3.81907e-05	Down	3.7777e-06	39S ribosomal protein L41, mitochondrial [Zootermopsis nevadensis]
CCG023874.2	783	226.583	112.021	-1.01628	3.89133e-05	Down	3.85891e-06	Culex quinquefasciatus UDP-glucose 6-dehydrogenase, mRNA
CCG043876.2	699	128.844	50.7593	-1.34388	4.5914e-05	Down	4.56844e-06	2-methoxy-6-polyprenyl-1,4-benzoquinol methylase [Cricetulus griseus]
CCG029235.2	1812	32.9373	5.58729	-2.5595	4.64601e-05	Down	4.62665e-06	--
CCG041403.1	942	126.229	48.3091	-1.38568	4.69227e-05	Down	4.68379e-06	Apis florea uncharacterized LOC100868055 (LOC100868055), mRNA
New030350.1	573	22.5161	1.37324	-4.0353	4.69227e-05	Down	4.68445e-06	Felis catus WAS protein homolog associated with actin, golgi membranes and microtubules (WHAMM), mRNA
CCG028185.1	783	24.9562	2.84016	-3.13535	4.81596e-05	Down	4.81596e-06	bestrophin-2-like isoform X3 [Halyomorpha halys]
CCG041957.1	1728	170.353	76.2209	-1.16027	5.09418e-05	Down	5.10267e-06	heat shock protein 70 kDa [Xantho incisus]
CCG021491.1	969	193.426	93.9643	-1.0416	5.42478e-05	Down	5.44738e-06	FIT family protein [Zootermopsis nevadensis]
CCG053791.1	1041	38.7152	7.37482	-2.39222	5.48166e-05	Down	5.51364e-06	leucine-rich transmembrane protein, putative [Pediculus humanus corporis] >gi|212512885|gb|EEB15562.1| leucine-rich transmembrane protein, putative [Pediculus humanus corporis]
CCG044734.1	576	81.0515	26.1526	-1.63189	5.48625e-05	Down	5.52282e-06	pantothenate kinase 3 isoform X6 [Bactrocera oleae]
CCG001436.2	804	186.071	85.6001	-1.12017	5.5658e-05	Down	5.60754e-06	cyclophilin [Salpingoeca rosetta] >gi|326435317|gb|EGD80887.1| cyclophilin [Salpingoeca rosetta]
CCG072534.1	603	127.356	48.1541	-1.40313	5.60432e-05	Down	5.65569e-06	dual specificity protein phosphatase 14-like [Lingula anatina]
CCG051497.1	789	34.3299	6.63838	-2.37056	5.7278e-05	Down	5.79462e-06	ionotropic glutamate receptor 9, partial [Locusta migratoria]
CCG036180.3	2310	102.803	34.8585	-1.5603	5.83537e-05	Down	5.91317e-06	Apis dorsata uncharacterized LOC102676470 (LOC102676470), transcript variant X1, mRNA
scaffold_70722_unigene_1	681	157.708	71.0296	-1.15076	6.07588e-05	Down	6.17208e-06	macrophage migration inhibitory protein [Eriocheir sinensis]
CCG038127.1	870	151.966	68.384	-1.15202	7.19346e-05	Down	7.34932e-06	39S ribosomal protein L9, mitochondrial-like [Limulus polyphemus]
CCG052402.1	969	105.592	37.9753	-1.47537	7.2477e-05	Down	7.42285e-06	adenylate kinase 2 [Antheraea yamamai]
New037951.1	1389	38.7348	5.5854	-2.7939	7.26547e-05	Down	7.45316e-06	SEC14 domain and spectrin repeat-containing protein 1-like [Saccoglossus kowalevskii]
CCG069685.1	2004	198.178	98.0499	-1.01521	7.80321e-05	Down	8.04381e-06	Metaseiulus occidentalis 3-hydroxypropionyl-coenzyme A dehydratase-like (LOC100904807), mRNA
CCG060387.2	2823	70.6776	20.6898	-1.77233	7.81804e-05	Down	8.06561e-06	sodium-calcium exchanger [Astacus leptodactylus]
CCG050240.1	747	204.404	97.8001	-1.06352	8.18723e-05	Down	8.48742e-06	proteasome assembly chaperone 2-like isoform X2 [Priapulus caudatus]
CCG037210.1	1671	99.4363	35.4522	-1.4879	8.20618e-05	Down	8.51391e-06	trehalase [Cimex lectularius] >gi|939244199|ref|XP_014241434.1| PREDICTED: trehalase [Cimex lectularius] >gi|939244201|ref|XP_014241435.1| PREDICTED: trehalase [Cimex lectularius]
CCG041936.1	1020	112.785	44.2312	-1.35044	8.30493e-05	Down	8.62328e-06	Tribolium castaneum similar to AGAP007119-PA (LOC656308), mRNA
CCG034363.1	624	138.204	59.4698	-1.21657	8.56672e-05	Down	8.91652e-06	Apis florea threonine dehydratase catabolic-like (LOC100868673), partial mRNA
CCG044115.1	516	53.7569	11.42	-2.23489	8.86334e-05	Down	9.24004e-06	Bombyx mori mRNA, clone: fufe01A04
CCG064610.1	351	420.575	164.522	-1.35408	8.98008e-05	Down	9.36922e-06	60S ribosomal protein L27 [Scylla paramamosain]
CCG026197.1	603	115.208	45.4197	-1.34284	9.5182e-05	Down	9.98618e-06	Glutaredoxin 3 [Zootermopsis nevadensis]
CCG081348.2	837	71.2363	21.6838	-1.716	9.67229e-05	Down	1.0164e-05	GL25327 [Drosophila persimilis] >gi|198465304|ref|XP_002134944.1| uncharacterized protein Dpse_GA23760 [Drosophila pseudoobscura pseudoobscura] >gi|194118550|gb|EDW40593.1| GL25327 [Drosophila persimilis] >gi|198150099|gb|EDY73571.1| uncharacterized protein Dpse_GA23760 [Drosophila pseudoobscura pseudoobscura]
CCG051756.1	240	31.8348	3.19755	-3.31557	0.000100249	Down	1.05428e-05	mitochondrial ATP synthase epsilon subunit precursor [Litopenaeus vannamei]
CCG027371.1	585	193.537	89.9004	-1.10621	0.000104953	Down	1.10638e-05	CDGSH iron-sulfur domain-containing protein 2 homolog A-like [Lingula anatina]
CCG040208.1	735	117.745	49.5434	-1.2489	0.000107566	Down	1.13572e-05	prolyl endopeptidase-like isoform X4 [Lingula anatina]
CCG072157.1	837	139.796	62.8682	-1.15292	0.000109491	Down	1.15878e-05	iron-sulfur cluster co-chaperone protein HscB, mitochondrial isoform X1 [Fopius arisanus]
CCG037320.1	846	42.7883	10.5251	-2.02338	0.000115512	Down	1.22635e-05	Apis florea neuropilin and tolloid-like protein 2-like (LOC100863492), mRNA
CCG049299.1	2967	61.4025	17.632	-1.8001	0.000118143	Down	1.25921e-05	Apis florea multiple PDZ domain protein-like (LOC100870882), mRNA
CCG063396.1	369	57.6828	14.2998	-2.01215	0.000118643	Down	1.26651e-05	B(0,+)-type amino acid transporter 1 [Zootermopsis nevadensis]
CCG005557.1	1083	54.1079	10.7218	-2.33529	0.000123214	Down	1.31942e-05	Tribolium castaneum similar to heparan sulfate 2-o-sulfotransferase (LOC658157), partial mRNA
CCG066800.1	495	19.4899	1.56507	-3.63842	0.000124378	Down	1.33395e-05	Bombyx mori uncharacterized LOC101739898 (LOC101739898), mRNA
CCG027456.1	936	36.9745	6.26625	-2.56086	0.000129939	Down	1.39684e-05	Apis mellifera carnica mRNA for alpha1,3-fucosyltransferase C (fucTC gene)
CCG005282.1	531	68.4053	23.2658	-1.5559	0.000130586	Down	1.40597e-05	Mus musculus strain C57BL/6J thiopurine S-methyltransferase (Tpmt) mRNA, complete cds
CCG030737.2	1089	104.788	43.9978	-1.25197	0.000147887	Down	1.59841e-05	Megachile rotundata FH1/FH2 domain-containing protein 3-like (LOC100874720), mRNA
CCG059760.1	2166	142.507	68.2593	-1.06194	0.000150636	Down	1.63063e-05	Protein lin-10 [Cerapachys biroi]
CCG046659.1	450	186.379	77.9679	-1.25729	0.000155529	Down	1.68619e-05	Drosophila pseudoobscura pseudoobscura GA13944 (Dpse\GA13944), mRNA
CCG061379.1	873	216.124	100.918	-1.09867	0.00015906	Down	1.72712e-05	sodium-dependent neutral amino acid transporter B(0)AT3 isoform X2 [Polistes canadensis]
CCG013728.1	867	115.629	50.0904	-1.2069	0.000164738	Down	1.79015e-05	farnesyl diphosphate synthase [Portunus trituberculatus]
CCG068611.1	420	33.3142	6.38888	-2.3825	0.000178617	Down	1.95437e-05	protein THEM6 [Callorhinchus milii]
CCG013213.1	963	392.651	142.858	-1.45866	0.000183726	Down	2.01639e-05	carbonic anhydrase 2 isoform X2 [Nasonia vitripennis]
New062389.1	456	85.8183	26.9593	-1.6705	0.000185025	Down	2.03219e-05	extended synaptotagmin-2 isoform X3 [Cimex lectularius]
New072799.2	1932	14.7023	0.344693	-5.41459	0.000213957	Down	2.36957e-05	AGAP002134-PA-like protein [Anopheles sinensis]
New054797.1	549	10.8988	0.300599	-5.18019	0.000217906	Down	2.41512e-05	--
CCG053751.1	2127	53.5576	15.665	-1.77354	0.00021843	Down	2.42457e-05	Tribolium castaneum similar to voltage-gated calcium channel alpha2-delta subunit 1 (LOC658471), mRNA
CCG073061.2	1584	307.129	104.004	-1.56221	0.000231076	Down	2.5765e-05	Protein msta, isoform A [Zootermopsis nevadensis]
CCG023234.1	336	22.5479	2.83066	-2.99378	0.000234539	Down	2.61707e-05	malonyl-CoA decarboxylase, mitochondrial-like, partial [Ceratosolen solmsi marchali]
CCG078094.1	1488	264.611	126.163	-1.06859	0.000241597	Down	2.70589e-05	Peroxisomal N(1)-acetyl-spermine/spermidine oxidase [Camponotus floridanus]
CCG081369.1	852	66.5387	24.2175	-1.45814	0.000244862	Down	2.75061e-05	Meleagris gallopavo uncharacterized protein C22orf25-like (LOC100548308), mRNA
CCG051667.1	321	36.7958	8.22003	-2.16232	0.000248017	Down	2.78812e-05	--
CCG032740.1	1341	43.5137	11.3833	-1.93455	0.000259141	Down	2.93262e-05	Megachile rotundata uncharacterized LOC100879072 (LOC100879072), mRNA
CCG048420.1	1830	173.954	85.6346	-1.02244	0.000259173	Down	2.93513e-05	phospholipid-transporting ATPase IA, partial [Zootermopsis nevadensis]
CCG036114.1	1221	195.973	95.2747	-1.04049	0.000302864	Down	3.46022e-05	Anopheles gambiae str. PEST AGAP002047-PA (AgaP_AGAP002047) mRNA, complete cds
CCG082164.1	672	82.5837	33.7598	-1.29055	0.000310667	Down	3.55714e-05	Drosophila yakuba GE14002 (Dyak\GE14002), mRNA
CCG021359.1	585	26.5389	3.94085	-2.75153	0.000371656	Down	4.28333e-05	pituitary homeobox x-like [Limulus polyphemus]
CCG036570.1	594	48.841	15.0132	-1.70186	0.000373581	Down	4.31175e-05	phosphorylase b kinase regulatory subunit beta isoform X3 [Cimex lectularius]
CCG052077.1	381	21.5673	2.81134	-2.93951	0.00038258	Down	4.42199e-05	CYP18A1, partial [Neocaridina denticulata]
CCG080348.2	1317	55.0849	16.861	-1.70797	0.000389987	Down	4.5141e-05	FAD-dependent oxidoreductase domain-containing protein 1 [Zootermopsis nevadensis]
New073853.1	264	18.8143	1.85617	-3.34142	0.000391213	Down	4.53481e-05	Metaseiulus occidentalis uncharacterized LOC100907016 (LOC100907016), mRNA
CCG062232.1	822	27.3796	3.92651	-2.80178	0.000401497	Down	4.67075e-05	RNA polymerase II largest subunit, partial [Oratosquilla oratoria]
CCG069464.1	1338	43.7329	12.0298	-1.86211	0.000410178	Down	4.77858e-05	Danio rerio methylmalonic aciduria (cobalamin deficiency) cblA type (mmaa), mRNA >gi|156230487|gb|BC151912.1| Danio rerio methylmalonic aciduria (cobalamin deficiency) cblA type, mRNA (cDNA clone MGC:171657 IMAGE:7451000), complete cds
CCG060383.1	705	19.2156	1.56428	-3.61871	0.000417375	Down	4.87285e-05	chondroitin 4-sulfotransferase [Danaus plexippus]
CCG050430.1	984	71.5176	27.0983	-1.4001	0.000424656	Down	4.9614e-05	Bombyx mori calcium uniporter protein, mitochondrial-like (LOC101746817), mRNA
CCG065974.1	747	118.426	55.3215	-1.09808	0.000444415	Down	5.20336e-05	Megachile rotundata probable serine hydrolase-like (LOC100881845), mRNA
CCG065089.1	750	35.6562	6.87643	-2.37442	0.000458245	Down	5.38056e-05	Tribolium castaneum similar to Helix-loop-helix protein delilah (LOC661965), mRNA
CCG073225.1	1548	33.5657	6.84252	-2.29439	0.00047746	Down	5.62607e-05	conserved hypothetical protein [Pediculus humanus corporis] >gi|212505420|gb|EEB09881.1| conserved hypothetical protein [Pediculus humanus corporis]
New064433.1	2490	43.9517	12.0454	-1.86744	0.00048403	Down	5.71156e-05	proteophosphoglycan ppg1 [Leishmania mexicana MHOM/GT/2001/U1103] >gi|322495303|emb|CBZ30607.1| proteophosphoglycan ppg1 [Leishmania mexicana MHOM/GT/2001/U1103]
CCG071539.1	909	28.7749	5.11022	-2.49336	0.000487633	Down	5.75814e-05	Bombus impatiens oxysterol-binding protein-related protein 8-like (LOC100748516), mRNA
CCG060758.1	1602	28.1859	4.37223	-2.68853	0.000493634	Down	5.83723e-05	chondroitin sulfate N-acetylgalactosaminyltransferase 1 [Stegastes partitus]
CCG023291.1	747	60.962	21.61	-1.49621	0.000515272	Down	6.12744e-05	mitochondrial solute carrier protein [Aedes aegypti]
CCG058923.1	777	139.904	67.1736	-1.05847	0.000540398	Down	6.44875e-05	fragile X mental retardation syndrome-related protein 1 isoform X5 [Fopius arisanus]
CCG002502.1	1500	9.76126	0.305099	-4.99972	0.00055623	Down	6.64695e-05	zinc metalloproteinase, putative [Pediculus humanus corporis] >gi|212510824|gb|EEB13922.1| zinc metalloproteinase, putative [Pediculus humanus corporis]
CCG066045.1	2619	299.905	139.825	-1.10088	0.000561127	Down	6.71015e-05	Protein ovo [Zootermopsis nevadensis]
CCG082850.1	1695	87.281	36.7457	-1.24809	0.000570489	Down	6.82685e-05	Bombus impatiens pyruvate dehydrogenase phosphatase regulatory subunit, mitochondrial-like (LOC100741735), mRNA
CCG027547.1	1380	54.1047	18.0024	-1.58756	0.00057828	Down	6.93936e-05	hemK methyltransferase family member 1 [Polistes dominula]
CCG080245.1	702	92.8	40.3761	-1.20062	0.000603269	Down	7.25934e-05	Ecdysone-induced protein 74EF isoform B [Cerapachys biroi]
CCG017007.3	1140	92.3498	35.9056	-1.3629	0.00061033	Down	7.37482e-05	eye-specific diacylglycerol kinase isoform X3 [Athalia rosae]
CCG058883.1	363	77.2328	29.3129	-1.39768	0.000619844	Down	7.50012e-05	cysteine-rich DPF motif domain-containing protein 1-like [Saccoglossus kowalevskii]
CCG001764.1	825	285.861	35.9015	-2.9932	0.000633574	Down	7.68208e-05	deoxycytidylate deaminase [Myotis davidii]
CCG028002.1	585	9.4312	0.305335	-4.94898	0.000653761	Down	7.94864e-05	mitochondrial cytochrome c oxidase subunit VIb [Litopenaeus vannamei]
CCG035509.2	528	57.1128	19.7615	-1.53112	0.000673301	Down	8.19182e-05	Bombyx mori transmembrane protein 256 homolog (LOC101739214), transcript variant X2, mRNA
CCG000743.1	1011	66.1109	24.7159	-1.41945	0.000698627	Down	8.52325e-05	Sorex araneus nudix (nucleoside diphosphate linked moiety X)-type motif 13 (NUDT13), mRNA
CCG003738.1	1722	83.5185	30.4064	-1.45772	0.00070425	Down	8.60359e-05	Saccoglossus kowalevskii NADPH:adrenodoxin oxidoreductase, mitochondrial-like (LOC100373097), mRNA
CCG037587.1	2655	45.2629	5.84492	-2.95307	0.000705803	Down	8.62845e-05	ubiquitin conjugating enzyme-1 [Eriocheir sinensis]
CCG013080.1	921	52.6201	16.2109	-1.69865	0.000712883	Down	8.72688e-05	Beta-sarcoglycan [Zootermopsis nevadensis]
CCG032094.1	633	133.777	64.5713	-1.05086	0.000716008	Down	8.7711e-05	Protein phosphatase inhibitor 2 [Zootermopsis nevadensis]
New085338.1	777	57.9492	17.7909	-1.70365	0.000720448	Down	8.83149e-05	basic proline-rich protein-like, partial [Saimiri boliviensis boliviensis]
CCG029292.1	1338	76.6706	29.6953	-1.36844	0.000758009	Down	9.32982e-05	phosphatidylserine synthase 1-like [Limulus polyphemus]
CCG000972.1	1497	157.127	75.2636	-1.06191	0.000781371	Down	9.63691e-05	Culicoides sonorensis fru-related protein gene, partial cds
CCG019725.1	1185	117.246	51.4679	-1.18779	0.000803722	Down	9.94575e-05	Tribolium castaneum similar to CG3655 CG3655-PB (LOC659018), mRNA
CCG065112.1	2223	246.372	8129.16	5.0442	6.7476e-171	Up	6.1853e-174	Marsupenaeus japonicus DD5 mRNA, Larval cuticle protein LCP-17
CCG047698.1	1266	16.9238	93.3355	2.46338	1.02133e-05	Up	9.40473e-07	zinc metalloproteinase, putative [Pediculus humanus corporis] >gi|212510824|gb|EEB13922.1| zinc metalloproteinase, putative [Pediculus humanus corporis]
CCG018426.1	2079	23.5496	68.1232	1.53245	0.000283003	Up	3.22152e-05	Zinc finger protein PLAG1 [Papilio machaon]
CCG023338.2	2433	37.5619	100.961	1.42645	0.000534532	Up	6.3674e-05	Xenopus laevis ubiquitin-like with PHD and ring finger domains 1 (uhrf1), mRNA >gi|163638967|gb|EU177101.1| Xenopus laevis RING finger domain protein Np95 mRNA, complete cds
scaffold_109420_unigene_1	576	86.6646	695.911	3.00539	2.34593e-27	Up	5.86481e-29	whey acidic protein [Eriocheir sinensis]
CCG082989.1	1050	39.5656	2925.65	6.20837	8.45588e-18	Up	3.10049e-19	WD40-repeat-containing domain [Pseudocohnilembus persalinus]
CCG063076.1	1599	2.87358	46.7563	4.02424	9.40752e-08	Up	6.79693e-09	WD40-repeat-containing domain [Pseudocohnilembus persalinus]
CCG053020.1	531	1.24527	31.8413	4.67636	1.21149e-05	Up	1.12568e-06	WD40-repeat-containing domain [Pseudocohnilembus persalinus]
CCG006826.1	645	0.472758	15.3893	5.02468	0.000288262	Up	3.28859e-05	WD-40 protein, putative [Tetrahymena thermophila SB210] >gi|586725876|gb|EAS05799.2| WD-40 protein, putative [Tetrahymena thermophila SB210]
CCG077420.1	807	1.16532	20.2165	4.11673	0.000385023	Up	4.45343e-05	WD domain, G-beta repeat protein [Tetrahymena thermophila SB210] >gi|89299059|gb|EAR97047.1| WD domain, G-beta repeat protein [Tetrahymena thermophila SB210]
New041530.2	558	1.00396	444.183	8.7893	2.33448e-20	Up	7.7816e-22	WASF1_MOUSE Wiskott-Aldrich syndrome protein family member 1 OS=Mus musculus GN=Wasf1 PE=1 SV=2	-
New065754.1	2298	57.6066	206.296	1.84041	2.41727e-10	Up	1.3577e-11	vielfaltig [Tribolium castaneum]
New081198.1	1575	1.29515	42.4405	5.03424	1.97202e-06	Up	1.64664e-07	Vid27 cytoplasmic protein [Tetrahymena thermophila SB210] >gi|586738103|gb|EAR95804.2| Vid27 cytoplasmic protein [Tetrahymena thermophila SB210]
CCG029164.1	1323	9.7712	223.919	4.5183	9.99678e-18	Up	3.69881e-19	vacuolar sorting protein, putative [Ichthyophthirius multifiliis] >gi|340505051|gb|EGR31425.1| vacuolar sorting protein, putative [Ichthyophthirius multifiliis]
CCG009795.1	687	5.06452	105.445	4.37992	2.94397e-13	Up	1.37876e-14	vacuolar ATP synthase subunit E [Tetrahymena thermophila SB210] >gi|89298886|gb|EAR96874.1| vacuolar ATP synthase subunit E [Tetrahymena thermophila SB210]
CCG082780.1	489	1.5587	29.5277	4.24365	1.2068e-05	Up	1.12032e-06	UNKNOWN [Stylonychia lemnae]
CCG052186.1	498	16.2086	471.238	4.86162	5.11964e-40	Up	8.53375e-42	unknown [Dendroctonus ponderosae] >gi|478256059|gb|ENN76258.1| hypothetical protein YQE_07223, partial [Dendroctonus ponderosae] >gi|546675990|gb|ERL87085.1| hypothetical protein D910_04486 [Dendroctonus ponderosae]
CCG025313.1	720	67.2466	190.658	1.50345	6.5418e-07	Up	5.18438e-08	uncharacterized protein Dere_GG14376 [Drosophila erecta] >gi|190653342|gb|EDV50585.1| uncharacterized protein Dere_GG14376 [Drosophila erecta]
New055676.1	3108	15.8444	60.3069	1.92835	0.000609314	Up	7.35746e-05	uncharacterized protein Dana_GF24314 [Drosophila ananassae] >gi|939222279|gb|EDV39742.2| uncharacterized protein Dana_GF24314 [Drosophila ananassae]
CCG041702.1	531	15.3345	989.714	6.01216	9.79244e-11	Up	5.36952e-12	uncharacterized protein [Babesia microti strain RI]
CCG041697.1	1407	789.138	3963.27	2.32834	3.88083e-27	Up	9.73443e-29	Uncharacterized MFS-type transporter C6orf192 [Harpegnathos saltator]
New058474.1	552	21.4153	876.662	5.35531	1.59506e-12	Up	7.76264e-14	ubiquitin extension protein, putative [Ichthyophthirius multifiliis] >gi|340503724|gb|EGR30257.1| ubiquitin extension protein, putative [Ichthyophthirius multifiliis]
CCG027106.1	3873	578.327	1265.17	1.12938	2.45288e-07	Up	1.85397e-08	Ubiquitin carboxyl-terminal hydrolase 47 [Zootermopsis nevadensis]
CCG062262.1	2604	93.1723	593.777	2.67195	1.01837e-20	Up	3.33516e-22	ubiquitin carboxyl-terminal hydrolase 31-like protein, partial [Lasius niger]
CCG055735.1	399	24.2588	623.524	4.68386	2.00704e-12	Up	9.90141e-14	Tubulin/FtsZ, GTPase domain [Pseudocohnilembus persalinus]
CCG055904.1	804	2.45041	309.499	6.98077	9.56652e-07	Up	7.72496e-08	trypsin-like serine proteinase [Eriocheir sinensis]
scaffold_59834_unigene_1	847	10.1492	789.242	6.28104	1.32831e-05	Up	1.23975e-06	trypsin-like serine proteinase [Eriocheir sinensis]
CCG055900.1	651	1.4334	78.6446	5.77783	0.000499707	Up	5.92986e-05	trypsin-like serine proteinase [Eriocheir sinensis]
scaffold_40298_unigene_2	1470	2490.64	11198.8	2.16875	3.62351e-52	Up	4.95213e-54	trypsin-like serine protease [Eriocheir sinensis]
CCG024174.1	957	1.28256	26.0949	4.34667	8.48548e-05	Up	8.81783e-06	Trypanosoma vivax Y486 annotated genomic contig, chromosome 10
New016731.1	345	2.87948	42.4922	3.88332	7.6113e-07	Up	6.08904e-08	transmembrane protein, putative [Tetrahymena thermophila SB210] >gi|89305953|gb|EAS03941.1| transmembrane protein, putative [Tetrahymena thermophila SB210]
CCG075425.1	1173	58.7496	4588.94	6.28744	2.43396e-15	Up	1.03443e-16	Translation protein, beta-barrel domain [Pseudocohnilembus persalinus]
CCG051882.2	1242	18.3546	9599.77	9.03071	8.4779e-150	Up	1.48363e-152	translation elongation factor 1-alpha, partial [Opisthonecta henneguyi]
CCG009789.1	1200	23.5102	388.47	4.04644	2.28802e-08	Up	1.55776e-09	transitional endoplasmic reticulum ATPase, putative [Tetrahymena thermophila SB210] >gi|586745799|gb|EAR87202.2| transitional endoplasmic reticulum ATPase, putative [Tetrahymena thermophila SB210]
New022635.1	2226	195.559	1867	3.25504	2.85741e-29	Up	6.61967e-31	Transferrin [Zootermopsis nevadensis]
CCG055233.1	897	4.56547	166.458	5.18825	1.81741e-14	Up	8.04205e-16	transcription factor ATF-b [Litopenaeus vannamei]	-
New057137.1	1302	888.845	2227.52	1.32543	2.42048e-14	Up	1.08115e-15	transcription factor ATF-b [Litopenaeus vannamei]	-
CCG059892.1	303	3.70191	156.778	5.4043	4.75352e-18	Up	1.71919e-19	TPA_exp: Tetrahymena thermophila 40S ribosomal protein rpS23e mRNA, complete cds
CCG026804.1	492	7.55053	417.602	5.78941	3.9137e-34	Up	7.92524e-36	TPA_exp: Tetrahymena thermophila 40S ribosomal protein rpS19e mRNA, complete cds
CCG068897.1	498	11.5576	607.752	5.71657	3.76621e-42	Up	5.99456e-44	TPA_exp: Tetrahymena thermophila 40S ribosomal protein rpS11e mRNA, complete cds
CCG046099.1	2667	208.07	455.356	1.12993	1.7233e-09	Up	1.03685e-10	toll-like receptor 2 [Eriocheir sinensis]
CCG058679.1	312	3.12393	35.9421	3.52424	0.000125981	Up	1.35325e-05	tetraspanin family protein [Tetrahymena thermophila SB210] >gi|89307432|gb|EAS05420.1| tetraspanin family protein [Tetrahymena thermophila SB210]
CCG074023.1	1689	2.79151	49.4005	4.14541	1.55434e-06	Up	1.28492e-07	Tetrahymena thermophila Ubiquitin carboxyl-terminal hydrolase family protein, mRNA
CCG001180.1	507	1.22406	22.4071	4.19421	0.000236085	Up	2.63629e-05	Tetrahymena thermophila TPR Domain containing protein, mRNA
CCG080240.1	930	2.53207	124.676	5.62172	2.07202e-15	Up	8.7543e-17	Tetrahymena thermophila succinyl-CoA synthetase, alpha subunit family protein, mRNA
CCG005158.2	1113	4.71249	387.777	6.36259	2.54604e-35	Up	5.02843e-37	Tetrahymena thermophila SnoRNA binding domain containing protein, mRNA
CCG026825.1	474	41.0795	1772.02	5.43083	1.19495e-17	Up	4.45118e-19	Tetrahymena thermophila Ribosomal protein L24e containing protein, mRNA
CCG033370.1	498	7.20408	393.999	5.77323	4.90993e-33	Up	1.01472e-34	Tetrahymena thermophila Ribosomal protein L11, RNA binding domain containing protein, mRNA
CCG079663.1	933	5.10478	82.8522	4.02062	9.15245e-11	Up	5.00334e-12	Tetrahymena thermophila protein phosphatase 2A regulatory B subunit (B56 family), mRNA
CCG013809.1	798	1.14313	18.335	4.00354	0.000497396	Up	5.89414e-05	Tetrahymena thermophila prenyltransferase, UbiA family protein, mRNA
CCG056055.1	438	1.32765	223.3	7.39396	4.35945e-18	Up	1.5694e-19	Tetrahymena thermophila nucleosome assembly protein (NAP), mRNA
CCG001185.1	936	0.815645	31.8639	5.28784	8.56336e-06	Up	7.7427e-07	Tetrahymena thermophila hypothetical protein, mRNA
CCG054615.1	618	6.97785	247.911	5.15089	5.84139e-25	Up	1.59665e-26	Tetrahymena thermophila Eukaryotic aspartyl protease family protein, mRNA
CCG035601.1	327	2.86455	38.8779	3.76257	1.92785e-06	Up	1.60493e-07	Tetrahymena thermophila EF hand family protein, mRNA
CCG069422.1	957	8.21714	230.408	4.80941	1.57958e-05	Up	1.48401e-06	Tetrahymena thermophila DnaJ domain containing protein, mRNA
CCG018351.1	1200	13.2347	306.083	4.53152	3.12685e-23	Up	9.11999e-25	Tetrahymena thermophila catalase family protein, mRNA
CCG075405.2	597	2.95686	138.291	5.5475	3.56865e-17	Up	1.37393e-18	Tetrahymena thermophila calcium-translocating P-type ATPase, PMCA-type family protein, mRNA
CCG005133.1	639	0.819666	33.992	5.37402	5.1437e-06	Up	4.49216e-07	Tetrahymena thermophila Bromodomain containing protein, mRNA
CCG072932.1	615	11.047	245.101	4.47165	3.74109e-23	Up	1.09427e-24	Tetrahymena thermophila ATP synthase F1, delta subunit family protein, mRNA
CCG033341.1	606	1.28387	97.1682	6.24191	5.17258e-12	Up	2.62509e-13	Tetrahymena thermophila arginyl-tRNA synthetase family protein, mRNA
CCG005107.1	1344	1.19545	24.0904	4.33284	5.70619e-05	Up	5.768e-06	Tetrahymena thermophila Anaphase promoting complex subunit 8 / cdc23 family protein, mRNA
CCG069418.1	600	7.48913	169.222	4.49798	3.9333e-18	Up	1.40943e-19	Tetrahymena thermophila AMP-binding enzyme family protein, mRNA
CCG063077.1	2496	10.5104	266.332	4.66334	3.02807e-26	Up	7.89823e-28	Tetrahymena thermophila Alpha amylase, catalytic domain containing protein, mRNA
CCG018510.1	390	1.29203	49.5536	5.26128	9.12051e-08	Up	6.58197e-09	Tetrahymena thermophila ADF73 gene for Adf73p protein, complete cds
CCG075403.1	1788	19.201	578.28	4.91252	2.37325e-38	Up	4.23229e-40	Tetrahymena thermophila aconitate hydratase 1 family protein, mRNA
CCG024172.1	2262	9.23663	194.845	4.39882	8.95572e-22	Up	2.77627e-23	Tetrahymena thermophila 2-oxoglutarate dehydrogenase, E1 component family protein, mRNA
CCG063075.1	744	0.464791	15.7169	5.07959	0.000190919	Up	2.1017e-05	Sus scrofa mRNA, clone:AMP010084A04, expressed in alveolar macrophages
CCG004234.1	663	6.10386	158.384	4.69756	2.99112e-17	Up	1.14161e-18	suclg2 protein, putative [Ichthyophthirius multifiliis] >gi|340504043|gb|EGR30533.1| suclg2 protein, putative [Ichthyophthirius multifiliis]
New079656.1	528	6.99643	259.015	5.21027	2.31929e-24	Up	6.47467e-26	SRRM2_MOUSE Serine/arginine repetitive matrix protein 2 OS=Mus musculus GN=Srrm2 PE=1 SV=3
New065181.2	789	4.13779	260.556	5.97659	1.9036e-26	Up	4.93349e-28	SRRM2_HUMAN Serine/arginine repetitive matrix protein 2 OS=Homo sapiens GN=SRRM2 PE=1 SV=2
CCG071960.1	915	12.2049	49.1171	2.00877	0.000192906	Up	2.12518e-05	spermatogonial stem-cell renewal factor [Fenneropenaeus chinensis]
CCG064283.1	462	4.54824	29.4655	2.69564	0.00051366	Up	6.10399e-05	Spastin [Zootermopsis nevadensis]	-
New043180.1	2148	132.84	756.135	2.50896	2.76321e-35	Up	5.48036e-37	Sox14 protein [Scylla paramamosain]
CCG041754.1	936	147.373	549.774	1.89937	2.52752e-12	Up	1.25744e-13	Sox14 protein [Scylla paramamosain]
CCG005057.1	744	1.23227	72.3186	5.87497	1.68196e-10	Up	9.3823e-12	Sox14 protein [Scylla paramamosain]
New083240.1	510	7.00424	88.8803	3.66556	6.54795e-09	Up	4.15795e-10	snf7 family protein, putative [Ichthyophthirius multifiliis] >gi|340504512|gb|EGR30948.1| snf7 family protein, putative [Ichthyophthirius multifiliis]
CCG018688.1	624	2.91543	44.1012	3.91904	1.45016e-06	Up	1.18792e-07	SNF2 family Nterminal domain containing protein [Acanthamoeba castellanii str. Neff] >gi|440790347|gb|ELR11630.1| SNF2 family Nterminal domain containing protein [Acanthamoeba castellanii str. Neff]
CCG073338.1	294	3.73828	116.43	4.96094	2.00543e-13	Up	9.27511e-15	small ubiquitin-related modifier III [Paramecium tetraurelia]
New041426.1	1074	47.1234	582.079	3.6267	4.98521e-31	Up	1.08428e-32	SM34_LYTPI 34 kDa spicule matrix protein OS=Lytechinus pictus PE=2 SV=1
scaffold_42588_unigene_1	811	344.98	1333.89	1.95106	1.15723e-20	Up	3.79957e-22	SIBD [Eriocheir sinensis]
New084060.1	1017	6.54608	109.46	4.06363	2.02082e-12	Up	9.98623e-14	SGS3_DROME Salivary glue protein Sgs-3 OS=Drosophila melanogaster GN=Sgs3 PE=2 SV=1
CCG002731.1	1368	9.02352	92.2217	3.35334	1.52011e-07	Up	1.12615e-08	Serine/Threonine kinase domain protein [Tetrahymena thermophila SB210] >gi|89309210|gb|EAS07198.1| Serine/Threonine kinase domain protein [Tetrahymena thermophila SB210]
CCG003520.1	720	7.45547	55.4101	2.89378	1.7125e-05	Up	1.61831e-06	Serine/Threonine kinase domain protein [Tetrahymena thermophila SB210] >gi|89302438|gb|EAS00426.1| Serine/Threonine kinase domain protein [Tetrahymena thermophila SB210]
scaffold_39664_unigene_1	394	100.222	255.391	1.34951	3.128e-07	Up	2.40596e-08	serine proteinase inhibitor-3 [Eriocheir sinensis]
CCG039860.3	1155	73.232	449.676	2.61834	1.59033e-16	Up	6.42759e-18	serine proteinase inhibitor 2 [Portunus trituberculatus]
New036718.1	564	1.68801	21.9862	3.7032	0.000795455	Up	9.83049e-05	SCP-like extracellular protein [Tetrahymena thermophila SB210] >gi|89296578|gb|EAR94566.1| SCP-like extracellular protein [Tetrahymena thermophila SB210]
CCG072355.1	639	2.9368	33.3861	3.50693	2.87214e-05	Up	2.78597e-06	Salpingoeca sp. ATCC 50818 MC family transporter (PTSG_11271) mRNA, complete cds
New006128.1	1641	27.3618	1411.73	5.68916	1.22914e-23	Up	3.52353e-25	salivary gland secretion 1 [Drosophila melanogaster] >gi|55380421|gb|AAF50957.4| salivary gland secretion 1 [Drosophila melanogaster]
New046502.1	207	2.52832	138.301	5.77349	1.56243e-15	Up	6.56219e-17	RS30_RAT 40S ribosomal protein S30 OS=Rattus norvegicus GN=Fau PE=1 SV=1
New057327.1	2169	40.4222	156.595	1.95382	5.59764e-10	Up	3.24197e-11	RNA-binding protein 25, partial [Ophiophagus hannah]
CCG056252.1	630	8.80176	138.921	3.98033	7.24036e-05	Up	7.40327e-06	Rieske iron-sulfur protein, ubiquinol-cytochrome C reductase iron-sulfur subunit [Tetrahymena thermophila SB210] >gi|146145789|gb|EAR92895.2| Rieske iron-sulfur protein, ubiquinol-cytochrome C reductase iron-sulfur subunit [Tetrahymena thermophila SB210]
CCG035602.1	975	37.3109	2399.7	6.00712	1.1198e-26	Up	2.88349e-28	ribosomal protein, putative [Ichthyophthirius multifiliis] >gi|340509077|gb|EGR34650.1| ribosomal protein, putative [Ichthyophthirius multifiliis]
CCG078147.1	393	6.32859	501.569	6.30842	1.51515e-35	Up	2.91667e-37	Ribosomal protein S7 domain [Pseudocohnilembus persalinus]
CCG056254.2	324	6.6638	193.811	4.86216	3.0148e-21	Up	9.59711e-23	Ribosomal protein S10 domain [Pseudocohnilembus persalinus]
CCG056253.1	339	4.80738	217.564	5.50005	6.04455e-23	Up	1.78818e-24	ribosomal protein RPS9 [Hammondia hammondi] >gi|523576866|gb|EPR63525.1| ribosomal protein RPS9 [Toxoplasma gondii GT1] >gi|527308375|gb|EPT25014.1| ribosomal protein RPS9 [Toxoplasma gondii ME49] >gi|557738340|gb|ESS34279.1| ribosomal protein RPS9 [Toxoplasma gondii VEG] >gi|661337523|gb|KEP65652.1| ribosomal protein RPS9 [Hammondia hammondi] >gi|672274807|gb|KFG46575.1| ribosomal protein RPS9 […
CCG063942.1	525	0.458455	23.0279	5.65046	7.49769e-06	Up	6.69169e-07	ribosomal protein L51/S25/CI-B8 domain protein [Tetrahymena thermophila SB210] >gi|586745174|gb|EAR88162.2| ribosomal protein L51/S25/CI-B8 domain protein [Tetrahymena thermophila SB210]
CCG079780.1	1047	33.2077	2329	6.13205	7.15274e-27	Up	1.81799e-28	Ribosomal protein L4 domain [Pseudocohnilembus persalinus]
CCG057950.1	357	17.1241	1752.67	6.67738	9.29888e-29	Up	2.20848e-30	Ribosomal protein L31e domain [Pseudocohnilembus persalinus]
CCG026824.1	477	28.9566	1541.19	5.73401	8.09341e-15	Up	3.53412e-16	ribosomal protein l21 [Stylonychia lemnae]
CCG059189.1	444	10.4124	695.81	6.06232	1.37775e-45	Up	2.04367e-47	Ribosomal protein L18e/L15P [Pseudocohnilembus persalinus]
CCG077393.1	858	4.54401	119.222	4.71354	3.27644e-14	Up	1.46894e-15	rh type b glycoprotein [Stylonychia lemnae]
CCG080916.1	804	33.5258	93.1696	1.47459	0.00039867	Up	4.63454e-05	reverse transcriptase [Lasius niger]
CCG054728.1	1308	13.1718	596.2	5.50028	5.3361e-44	Up	8.13755e-46	retinoid-inducible serine carboxypeptidase (serine carboxypeptidase partial mRNA
scaffold_8330_unigene_1	5017	1121.92	2913.97	1.37702	1.21794e-14	Up	5.35894e-16	relish [Eriocheir sinensis]
CCG025695.1	1098	8.59735	215.668	4.64878	7.75738e-21	Up	2.53408e-22	RecName: Full=T-complex protein 1 subunit alpha; Short=TCP-1-alpha; AltName: Full=CCT-alpha >gi|2231589|gb|AAC47799.1| CCTalpha chaperonin subunit [Tetrahymena pyriformis]
New024807.1	990	1.41268	33.0703	4.54903	0.000227063	Up	2.52986e-05	RecName: Full=Oplophorus-luciferin 2-monooxygenase non-catalytic subunit; Flags: Precursor >gi|10336557|dbj|BAB13775.1| oxygenase [Oplophorus gracilirostris]
CCG022892.2	813	0.977844	55.1106	5.81658	0.00027401	Up	3.11001e-05	RecName: Full=Oplophorus-luciferin 2-monooxygenase non-catalytic subunit; Flags: Precursor >gi|10336557|dbj|BAB13775.1| oxygenase [Oplophorus gracilirostris]
CCG022891.1	1143	0.913169	46.9805	5.68504	0.000374752	Up	4.32839e-05	RecName: Full=Oplophorus-luciferin 2-monooxygenase non-catalytic subunit; Flags: Precursor >gi|10336557|dbj|BAB13775.1| oxygenase [Oplophorus gracilirostris]
CCG000936.1	912	1.18229	57.821	5.61193	0.000770734	Up	9.49929e-05	RecName: Full=Oplophorus-luciferin 2-monooxygenase non-catalytic subunit; Flags: Precursor >gi|10336557|dbj|BAB13775.1| oxygenase [Oplophorus gracilirostris]
New061641.1	357	2.19527	150.096	6.09535	8.94239e-17	Up	3.54715e-18	RecName: Full=Group 1 truncated hemoglobin; Short=Truncated Hb; AltName: Full=Hemoglobin; AltName: Full=Myoglobin >gi|329665917|pdb|3AQ5|A Chain A, Crystal Structure Of Truncated Hemoglobin From Tetrahymena Pyriformis, Fe(Ii)-O2 Form >gi|329665918|pdb|3AQ5|B Chain B, Crystal Structure Of Truncated Hemoglobin From Tetrahymena Pyriformis, Fe(Ii)-O2 Form >gi|329665919|pdb|3AQ6|A Chain A, Crystal Str…
CCG029729.1	1224	34.9666	99.6957	1.51155	8.29247e-06	Up	7.46322e-07	RecName: Full=Cytochrome P450 2L1; AltName: Full=CYPIIL1 >gi|1304740|gb|AAB03106.1| cytochrome P450 [Panulirus argus]
CCG019024.1	444	3.48999	540.432	7.27475	5.28662e-17	Up	2.05737e-18	RecName: Full=Cuticle protein AM1199; Short=CPAM1199
CCG023578.1	825	45.5313	400.199	3.13579	8.52623e-18	Up	3.13339e-19	RecName: Full=Cuticle protein 6; AltName: Full=BcNCP14.9 [Blaberus craniifer]
CCG056909.2	612	31.9006	1579.89	5.6301	1.32436e-08	Up	8.78492e-10	Raphidiophrys contractilis partial mRNA for 40S ribosomal protein S8, contig 27856
CCG080360.1	1398	2.9645	58.2391	4.29613	7.84166e-08	Up	5.62639e-09	radial spoke head-like protein [Tetrahymena thermophila SB210] >gi|146142975|gb|EAR82970.2| radial spoke head-like protein [Tetrahymena thermophila SB210]
CCG070337.1	441	0.515713	63.6607	6.94769	6.34799e-09	Up	4.02568e-10	Rab-family small GTPase [Tetrahymena thermophila SB210] >gi|307777902|dbj|BAJ21347.1| Rab-family small GTPase RabX31 [Tetrahymena thermophila] >gi|586724440|gb|EWS71107.1| Rab-family small GTPase [Tetrahymena thermophila SB210]
CCG051111.2	2358	88.0878	320.321	1.86251	2.40217e-11	Up	1.26114e-12	putative MCM5, Minichromosome maintenance complex component 5 [Daphnia pulex]
CCG002210.1	1662	88.8747	178.573	1.00667	8.04972e-05	Up	8.31804e-06	putative H3K9 methyltransferase [Lepisma saccharina]
CCG063692.1	732	3.9267	674.079	7.42346	3.28771e-43	Up	5.15075e-45	putative eukaryotic translation elongation factor [Schistosoma mansoni]
CCG037628.1	699	4.62235	185.355	5.32552	2.07257e-24	Up	5.75137e-26	putative cuticle protein [Lepeophtheirus salmonis]
CCG029520.1	828	44.7394	106.415	1.25008	0.000254404	Up	2.87438e-05	putative c-Fos protein [Litopenaeus vannamei]
CCG056183.1	1965	2.99318	306.083	6.6761	4.07447e-25	Up	1.1035e-26	P-type ATPase, cytoplasmic domain N [Pseudocohnilembus persalinus]
New047781.1	1485	5.93497	72.4834	3.61034	7.92383e-08	Up	5.69856e-09	proteophosphoglycan ppg4 [Leishmania braziliensis MHOM/BR/75/M2904] >gi|134065503|emb|CAM43270.1| proteophosphoglycan ppg4 [Leishmania braziliensis MHOM/BR/75/M2904]
New075739.1	1539	7.14108	512.532	6.16536	5.20377e-38	Up	9.41015e-40	proteophosphoglycan 5 [Leishmania major strain Friedlin] >gi|323363677|emb|CBZ12682.1| proteophosphoglycan 5 [Leishmania major strain Friedlin]
New026798.1	1794	144.945	380.538	1.39254	3.3296e-08	Up	2.30574e-09	proteophosphoglycan 5 [Leishmania major strain Friedlin] >gi|323363677|emb|CBZ12682.1| proteophosphoglycan 5 [Leishmania major strain Friedlin]
CCG055621.1	579	3.18286	61.6248	4.27512	5.72052e-08	Up	4.06634e-09	protein phosphatase 2 regulatory subunit A, alpha isoform, putative [Ichthyophthirius multifiliis] >gi|340508320|gb|EGR34046.1| protein phosphatase 2 regulatory subunit A, alpha isoform, putative [Ichthyophthirius multifiliis]
scaffold_83567_unigene_1	1168	415.213	837.689	1.01256	1.06439e-06	Up	8.6393e-08	prostaglandin D synthase [Eriocheir sinensis]
New065034.1	267	0.474191	15.7904	5.05744	0.000254404	Up	2.87476e-05	prostaglandin D synthase [Eriocheir sinensis]
CCG002993.1	1683	3903.22	15609.5	1.99969	4.08116e-41	Up	6.69991e-43	prophenoloxidase-activating factor [Eriocheir sinensis]
scaffold_88653_unigene_1	3481	243.629	767.304	1.65511	1.73173e-08	Up	1.1617e-09	prophenoloxdiase [Eriocheir sinensis]
New010416.1	522	3.37582	94.4716	4.80657	6.09726e-13	Up	2.8962e-14	proliferating cell nuclear antigen, putative [Ichthyophthirius multifiliis] >gi|340503177|gb|EGR29791.1| proliferating cell nuclear antigen, putative [Ichthyophthirius multifiliis]
CCG072900.1	2340	92.1204	335.017	1.86264	3.63191e-15	Up	1.5587e-16	zygotic DNA replication licensing factor mcm6-B-like [Limulus polyphemus]
New071871.1	714	1.25136	43.8232	5.13012	3.11121e-07	Up	2.39045e-08	zinc finger protein 608-like, partial [Apis dorsata]
CCG050632.1	1557	67.1763	197.03	1.55239	1.79216e-07	Up	1.34113e-08	Y+L amino acid transporter 2 [Polistes dominula]
CCG036738.2	966	95.7824	201.263	1.07125	3.47734e-05	Up	3.41939e-06	Xiphophorus maculatus cyclin-dependent kinase 17-like (LOC102228873), mRNA
CCG015329.1	1206	96.8673	295.813	1.6106	5.83843e-11	Up	3.13815e-12	Xiphophorus maculatus angiopoietin-1-like (LOC102221719), mRNA
CCG039948.1	6582	42.1454	109.26	1.37432	8.01446e-05	Up	8.27493e-06	Xenopus (Silurana) tropicalis polymerase (DNA directed), epsilon, catalytic subunit (pole), transcript variant X2, mRNA
CCG003952.1	2013	68.8839	254.302	1.88431	2.3154e-15	Up	9.82114e-17	wee1-like protein kinase [Athalia rosae]
New059690.1	1005	72.4456	233.179	1.68647	2.49596e-06	Up	2.11533e-07	vegetative cell wall protein gp1-like [Gallus gallus]
CCG030834.1	357	23.4279	72.8504	1.63671	9.31923e-05	Up	9.76189e-06	uricase [Vollenhovia emeryi]
CCG065459.1	2232	443.407	1767.45	1.99497	2.6009e-39	Up	4.5299e-41	uncharacterized protein LOC658141 isoform X1 [Tribolium castaneum]	-
CCG020033.2	1578	11.5242	61.1727	2.40823	8.96258e-06	Up	8.16342e-07	uncharacterized protein LOC107190591 [Dufourea novaeangliae]
CCG059767.1	1197	69.7428	262.307	1.91114	1.68196e-10	Up	9.39092e-12	uncharacterized protein LOC107048100 [Diachasma alloeum]
CCG030572.1	1020	0.511921	53.6226	6.71078	3.20394e-08	Up	2.21606e-09	uncharacterized protein LOC106819216 isoform X2 [Priapulus caudatus]
CCG054083.1	2046	20.8921	181.025	3.11516	2.68355e-13	Up	1.25232e-14	uncharacterized protein LOC106783674 isoform X1 [Polistes canadensis]
CCG081714.1	2703	23.0864	101.923	2.14236	1.05916e-08	Up	6.88456e-10	uncharacterized protein LOC106592361 [Salmo salar]
CCG021903.1	744	38.8665	124.861	1.68372	8.52992e-05	Up	8.87112e-06	uncharacterized protein LOC105700943 [Orussus abietinus]
CCG051722.1	1071	61.3486	235.668	1.94166	4.51346e-13	Up	2.12885e-14	uncharacterized protein LOC105695339 [Orussus abietinus]
CCG043532.1	1446	18.5523	57.8488	1.64069	0.000413112	Up	4.8162e-05	uncharacterized protein LOC105443788 [Strongylocentrotus purpuratus]
CCG074967.1	1755	25.6044	629.992	4.62087	3.51624e-08	Up	2.44086e-09	uncharacterized protein LOC101889976 [Musca domestica]
CCG072516.5	2841	9.91814	85.9164	3.11479	4.15385e-09	Up	2.60654e-10	uncharacterized protein LOC100904950 [Metaseiulus occidentalis]
CCG065414.1	3477	183.726	722.973	1.97639	1.01341e-08	Up	6.5787e-10	uncharacterized protein LOC100496812 [Xenopus tropicalis]
New085581.1	1110	4.7312	153.384	5.0188	6.53093e-17	Up	2.56339e-18	uncharacterized protein DDB_G0271670-like, partial [Buceros rhinoceros silvestris]
New026064.1	459	3.48975	162.637	5.54239	1.64706e-07	Up	1.22706e-08	uncharacterized protein DDB_G0271670-like [Galeopterus variegatus]
New059852.1	828	4.84676	212.13	5.45178	2.32465e-21	Up	7.30328e-23	UDP-sulfoquinovose synthase, chloroplastic-like [Pantholops hodgsonii]
New071489.1	624	3.97522	111.684	4.81224	1.72049e-11	Up	8.97525e-13	UDP-sulfoquinovose synthase, chloroplastic-like [Pantholops hodgsonii]
CCG083086.1	3870	290.794	738.456	1.34452	4.55765e-08	Up	3.20555e-09	ubiquitin carboxyl-terminal hydrolase 38-like [Saccoglossus kowalevskii]
CCG052642.1	1473	3.73236	45.3216	3.60204	8.06949e-05	Up	8.34519e-06	tyrosine decarboxylase-like [Limulus polyphemus]
CCG017143.1	1455	43.8888	139.102	1.66422	4.16725e-06	Up	3.58731e-07	twist-related protein-like [Limulus polyphemus]
CCG081861.5	729	77.3765	194.009	1.32616	1.71492e-07	Up	1.2819e-08	Tribolium castaneum similar to nuclear transcription factor Y, alpha like (LOC661458), mRNA
CCG075205.1	2469	34.0565	116.048	1.76872	4.56209e-08	Up	3.21247e-09	Tribolium castaneum similar to CG11136 CG11136-PA (LOC660307), mRNA
CCG072688.1	2988	42.5797	307.133	2.85062	2.86187e-15	Up	1.22345e-16	transient receptor potential channel pyrexia-like isoform X2 [Plutella xylostella]
CCG040697.1	1281	4.09618	37.8827	3.20919	4.30183e-05	Up	4.27674e-06	titin [Bactrocera oleae]
CCG082251.1	954	61.8127	128.8	1.05915	0.000362921	Up	4.17057e-05	three prime repair exonuclease 2 [Thamnophis sirtalis]
CCG021729.2	648	60.5609	172.411	1.50939	8.6215e-06	Up	7.80246e-07	tetratricopeptide repeat protein 33-like isoform X1 [Lingula anatina]
CCG077263.1	1653	296.642	864.894	1.5438	4.49431e-10	Up	2.57674e-11	T-complex protein 11-like protein 1 isoform X5 [Cephus cinctus]
CCG070196.1	759	52.8619	443.577	3.06888	5.11964e-40	Up	8.5754e-42	synaptic vesicle membrane protein VAT-1 homolog [Protobothrops mucrosquamatus]
CCG039318.1	1617	152.976	509.493	1.73575	9.23664e-18	Up	3.40986e-19	sushi, von Willebrand factor type A, EGF and pentraxin domain-containing protein 1-like [Limulus polyphemus]
CCG039319.1	4911	222.225	716.102	1.68814	1.86217e-20	Up	6.16069e-22	sushi, von Willebrand factor type A, EGF and pentraxin domain-containing protein 1 isoform X3 [Danio rerio]
CCG006001.1	1719	63.8514	144.773	1.181	0.000492422	Up	5.81878e-05	Strongylocentrotus purpuratus peptidyl-glycine alpha-amidating monooxygenase B-like (LOC579753), mRNA
CCG080314.4	2052	289.134	855.42	1.5649	2.53317e-21	Up	8.0006e-23	steryl-sulfatase-like [Lingula anatina]
CCG060112.5	3171	308.899	1125.82	1.86577	7.78587e-23	Up	2.3163e-24	SRSF protein kinase 2-like [Callorhinchus milii]
CCG082791.3	1656	155.221	390.368	1.33051	5.46151e-08	Up	3.87312e-09	Spermophilus tridecemlineatus chloride channel accessory 1 (Clca1), mRNA
CCG062261.1	804	1.55111	24.6415	3.98972	0.000106959	Up	1.12842e-05	sodium/potassium-transporting ATPase subunit alpha-4 isoform X2 [Oryctolagus cuniculus]
CCG062260.1	1572	1.76301	99.7296	5.82191	3.10234e-12	Up	1.55376e-13	sodium/potassium-transporting ATPase subunit alpha-3 [Echinops telfairi]
CCG081778.1	3051	34.4231	320.877	3.22057	4.04426e-19	Up	1.40201e-20	slit homolog 3 protein [Cimex lectularius] >gi|939249523|ref|XP_014244291.1| PREDICTED: slit homolog 3 protein [Cimex lectularius]
CCG059293.5	1119	1.84603	51.0961	4.79071	1.11115e-05	Up	1.02689e-06	short-chain dehydrogenase/reductase family 42E member 1 isoform X2 [Balearica regulorum gibbericeps]
CCG080941.1	2436	9.4065	41.5333	2.14254	0.000599259	Up	7.20609e-05	serine/threonine-protein phosphatase 6 regulatory ankyrin repeat subunit B-like, partial [Strongylocentrotus purpuratus]
CCG051302.1	3330	58.4177	168.02	1.52416	2.4113e-08	Up	1.64973e-09	serine/threonine-protein phosphatase 6 regulatory ankyrin repeat subunit B-like [Halyomorpha halys]
CCG080967.2	1197	129.507	395.466	1.61052	1.25156e-11	Up	6.42466e-13	serine/threonine-protein phosphatase 6 regulatory ankyrin repeat subunit A-like isoform X1 [Limulus polyphemus]
CCG008718.1	7647	85.2349	178.146	1.06354	0.000197627	Up	2.18213e-05	serine/threonine-protein kinase ATR-like isoform X2 [Lingula anatina]
New037258.1	1626	21.882	70.7562	1.69311	5.67961e-05	Up	5.73641e-06	serine/arginine repetitive matrix protein 2 isoform X4 [Myotis davidii]
New072875.1	552	14.888	224.441	3.91411	1.8069e-15	Up	7.60402e-17	serine/arginine repetitive matrix protein 2 isoform X3 [Dinoponera quadriceps]
New047991.1	519	67.3427	843.585	3.64694	7.24648e-31	Up	1.58215e-32	serine/arginine repetitive matrix protein 1 isoform X4 [Ochotona princeps]
CCG066140.1	783	51.8797	136.528	1.39596	8.34828e-06	Up	7.52736e-07	Saccoglossus kowalevskii inactive hydroxysteroid dehydrogenase-like protein 1-like (LOC100371253), mRNA
CCG068951.1	993	226.309	472.187	1.06107	2.41671e-05	Up	2.31803e-06	ribonucleoside-diphosphate reductase subunit M2 B-like [Limulus polyphemus]
CCG060773.1	351	63.8527	136.674	1.09792	0.000738143	Up	9.06686e-05	replication protein A 14 kDa subunit-like [Megachile rotundata]
CCG051402.1	4773	98.2146	228.2	1.21629	0.000391352	Up	4.53969e-05	putative uncharacterized protein At4g01020, chloroplastic [Crassostrea gigas]
New022031.1	846	4.46305	27.5828	2.62767	0.000693811	Up	8.45293e-05	putative protein TPRXL, partial [Anser cygnoides domesticus]
CCG045511.2	1524	49.1796	170.849	1.79659	6.44925e-10	Up	3.75131e-11	putative inorganic phosphate cotransporter isoform X3 [Polistes dominula]
CCG062157.1	1584	50.6692	179.224	1.82258	1.37319e-05	Up	1.28393e-06	putative inorganic phosphate cotransporter [Camponotus floridanus]
CCG044981.1	1242	55.9386	190.975	1.77147	0.000241906	Up	2.71137e-05	putative fatty acyl-CoA reductase CG5065 isoform X2 [Limulus polyphemus]
CCG054284.1	2448	1.73043	120.344	6.11989	5.04461e-14	Up	2.29109e-15	proteoglycan 4-like [Papilio polytes]
New071338.1	720	4.82913	363.296	6.23324	4.62451e-28	Up	1.1253e-29	proteoglycan 4 [Sturnus vulgaris]
CCG077723.2	2589	27.7398	79.2693	1.51481	0.000499467	Up	5.92285e-05	protein wntless [Dinoponera quadriceps]
New010266.1	3567	828.293	1669.77	1.01144	1.19716e-05	Up	1.11036e-06	protein unc-13 homolog D isoform X5 [Bombyx mori]
CCG008586.2	3051	103.844	250.117	1.26818	4.26814e-08	Up	2.98414e-09	protein sax-3 isoform X2 [Microplitis demolitor]
CCG010351.1	3471	822.405	1952.95	1.24774	2.69229e-09	Up	1.65127e-10	protein phosphatase Slingshot isoform X6 [Athalia rosae]
CCG050870.1	1293	1250.83	4138.89	1.72636	1.72352e-13	Up	7.94256e-15	protein henna-like [Limulus polyphemus]
CCG003483.2	387	57.6746	185.59	1.68611	3.06151e-07	Up	2.34971e-08	protein FAM151B isoform X2 [Linepithema humile]
New003948.1	675	95.5893	14239.4	7.21883	9.71285e-11	Up	5.31779e-12	protein diaphanous homolog 2, partial [Eurypyga helias]
New075155.1	510	0.909403	171.665	7.56046	2.02334e-14	Up	8.98701e-16	protein diaphanous homolog 2 [Charadrius vociferus]
CCG057919.1	1974	51.5227	114.303	1.14958	0.000394744	Up	4.58561e-05	progesterone-induced-blocking factor 1 [Oryzias latipes]
CCG013158.1	1623	38.9246	202.035	2.37585	2.01489e-14	Up	8.9327e-16	probable cytochrome P450 301a1, mitochondrial [Limulus polyphemus]
CCG079934.2	3045	87.0129	216.355	1.3141	8.19824e-06	Up	7.35792e-07	poly [ADP-ribose] polymerase [Athalia rosae]
CCG067767.1	1848	36.1257	95.1005	1.39643	0.000318218	Up	3.6489e-05	plexin-B isoform X2 [Halyomorpha halys]
New000763.1	492	31.4006	663.398	4.40101	1.08762e-10	Up	5.97285e-12	peptidyl-prolyl cis-trans isomerase-like [Oreochromis niloticus]
CCG038295.1	876	10.4211	73.1714	2.81177	1.34023e-08	Up	8.90135e-10	peptidyl-prolyl cis-trans isomerase D [Pundamilia nyererei]
CCG078622.1	657	0.796103	24.1536	4.92314	6.96765e-05	Up	7.1012e-06	peptidyl-prolyl cis-trans isomerase 7-like [Acyrthosiphon pisum]
CCG042285.2	2331	153.646	410.691	1.41845	7.47378e-09	Up	4.77076e-10	patched domain-containing protein 3 isoform X1 [Papilio machaon]
New053555.1	360	1.20644	26.3835	4.45081	2.86152e-05	Up	2.77329e-06	Pan troglodytes uncharacterized LOC101057291 (LOC101057291), misc_RNA	-
New006330.2	1155	44.11	357.902	3.02039	2.33866e-20	Up	7.81501e-22	organic cation transporter protein-like [Halyomorpha halys]
CCG082313.2	1773	9.94978	57.7398	2.53683	1.17011e-06	Up	9.53642e-08	neutral ceramidase-like [Limulus polyphemus]
CCG003145.1	2544	98.1929	207.235	1.07757	3.04145e-05	Up	2.97048e-06	nephrin-like isoform X3 [Camponotus floridanus]
CCG013219.2	2238	0.890398	107.67	6.91795	1.3572e-11	Up	7.00089e-13	Nasonia vitripennis protein patched homolog 2-like (LOC100116840), mRNA
New069826.1	327	85.8362	1427.45	4.05571	8.67039e-37	Up	1.61847e-38	Nasonia vitripennis histone H4-like (LOC100114321), mRNA
CCG076612.1	1911	19.4788	68.5397	1.81503	2.62313e-05	Up	2.52913e-06	N-acetylated-alpha-linked acidic dipeptidase 2 [Saccoglossus kowalevskii]
CCG039679.1	1293	74.5722	306.423	2.03882	7.54382e-17	Up	2.97981e-18	Myotis davidii STEAP family member 3, metalloreductase (STEAP3), mRNA
CCG065652.1	4968	2072.56	4652.49	1.16659	1.30756e-09	Up	7.79087e-11	myosin heavy chain, muscle isoform X9 [Dinoponera quadriceps]
CCG068682.1	498	1.60714	47.5483	4.88683	7.88192e-08	Up	5.66185e-09	Musca domestica uncharacterized LOC101899111 (LOC101899111), mRNA
New002685.2	1194	237.585	1126.47	2.24529	9.89442e-29	Up	2.36641e-30	mucin-2-like [Orcinus orca]
CCG003019.1	1113	1.15804	18.3281	3.9843	0.000789077	Up	9.7451e-05	monocarboxylate transporter 12 [Jaculus jaculus]
CCG004502.1	1167	46.2781	140.519	1.60236	1.93571e-05	Up	1.84053e-06	monocarboxylate transporter 10 isoform X1 [Dinoponera quadriceps]
CCG078101.1	807	48.1036	118.541	1.30117	0.00073326	Up	9.00077e-05	microfibril-associated glycoprotein 4-like [Clupea harengus]
CCG041699.1	1419	158.607	372.988	1.23367	3.7886e-07	Up	2.92669e-08	MFS-type transporter SLC18B1-like [Trichogramma pretiosum]
CCG043324.1	1638	63.9947	173.757	1.44105	3.87135e-07	Up	3.0003e-08	membrane-associated tyrosine- and threonine-specific cdc2-inhibitory kinase-like [Limulus polyphemus]
CCG051400.1	2493	199.007	538.413	1.43589	1.65194e-11	Up	8.57634e-13	Megachile rotundata zinc finger and SCAN domain-containing protein 12-like (LOC100878640), mRNA
CCG057478.3	5535	171.082	455.469	1.41267	2.03245e-12	Up	1.00606e-13	Megachile rotundata uncharacterized LOC100877240 (LOC100877240), mRNA
CCG047063.1	381	15.248	61.2711	2.00658	0.000173947	Up	1.89892e-05	Megachile rotundata tryptophan 2,3-dioxygenase-like (LOC100878662), mRNA
CCG035846.1	738	208.818	440.77	1.07778	2.7637e-07	Up	2.10042e-08	Megachile rotundata carbonyl reductase [NADPH] 1-like (LOC100877141), mRNA
New084677.2	5964	39.9945	126.636	1.66282	1.02133e-05	Up	9.39946e-07	LOW QUALITY PROTEIN: mucin-2-like [Strongylocentrotus purpuratus]
New058954.2	867	89.8247	212.111	1.23964	6.98751e-05	Up	7.12726e-06	kynurenine formamidase-like, partial [Limulus polyphemus]
CCG079750.1	3471	315.832	753.357	1.25417	1.08859e-10	Up	5.98723e-12	kinesin-like protein KIF18A [Lingula anatina]
New013334.1	2889	9.52498	39.2598	2.04326	0.000724572	Up	8.88809e-05	keratin-associated protein 9-1-like [Camelus dromedarius]
CCG012299.2	2670	37.3935	173.381	2.21308	4.72985e-11	Up	2.53047e-12	insulin-like growth factor-binding protein complex acid labile subunit, partial [Monomorium pharaonis]
CCG018776.1	1227	224.488	660.517	1.55696	8.31076e-15	Up	3.63596e-16	innexin inx2-like [Diaphorina citri]
CCG038066.1	960	153.774	394.95	1.36086	1.97872e-09	Up	1.19548e-10	ileal sodium/bile acid cotransporter-like [Limulus polyphemus]
CCG027648.1	369	0.839463	52.1808	5.95791	7.70144e-08	Up	5.51295e-09	Hydra magnipapillata TRM112-like protein At1g78190-like (LOC100214071), mRNA
CCG020929.1	1335	117.756	255.302	1.1164	5.99422e-06	Up	5.28491e-07	Hydra magnipapillata aldehyde dehydrogenase family 8 member A1-like (LOC101235794), mRNA
CCG006136.1	822	45.9409	131.724	1.51966	8.62107e-07	Up	6.93277e-08	homogentisate 1,2-dioxygenase isoform X2 [Apteryx australis mantelli]
CCG064133.1	765	0.450174	13.1703	4.87066	0.000390158	Up	4.51933e-05	histone-binding protein RBBP4 [Odobenus rosmarus divergens]
CCG044628.2	381	82.4274	359.416	2.12446	4.42642e-17	Up	1.71155e-18	heterogeneous nuclear ribonucleoprotein U-like protein 1, partial [Austrofundulus limnaeus]
CCG072311.1	1434	250.74	912.07	1.86295	6.24594e-19	Up	2.17567e-20	glycogenin-2 isoform X2 [Zonotrichia albicollis]
New067711.1	675	0.54539	17.9196	5.0381	0.000681182	Up	8.29339e-05	glucosylceramidase-like [Lingula anatina]
CCG069680.1	1320	200.819	441.513	1.13656	1.94894e-08	Up	1.31391e-09	gastrula zinc finger protein XlCGF17.1-like isoform X3 [Poecilia reticulata]
CCG081771.1	2937	137.981	338.618	1.29519	1.16467e-08	Up	7.64802e-10	furin-like protease 1, isoform 1-CRR isoform X2 [Dufourea novaeangliae]
CCG051073.1	2466	99.4053	301.032	1.59852	4.14088e-07	Up	3.23679e-08	furin-1-like, partial [Clupea harengus]
CCG027674.2	1263	670.886	1725.75	1.36308	1.17816e-18	Up	4.153e-20	fumarylacetoacetase-like [Lingula anatina]
CCG025448.1	3246	22.1863	73.2571	1.7233	0.000103019	Up	1.08514e-05	Fanconi anemia group I protein-like [Lingula anatina]
CCG071276.1	1578	48.5874	126.461	1.38004	3.79123e-05	Up	3.747e-06	E3 ubiquitin-protein ligase TRIM32 [Esox lucius]
CCG034225.1	1689	41.1707	141.334	1.77942	1.06439e-06	Up	8.63835e-08	E3 ubiquitin-protein ligase TRIM23 [Xenopus tropicalis]
New053055.1	759	25.616	145.275	2.50366	3.99579e-10	Up	2.28426e-11	E3 ubiquitin-protein ligase Hakai-like [Nannospalax galili]
CCG025578.1	1911	36.573	104.253	1.51124	1.60404e-05	Up	1.51181e-06	double-strand break repair protein MRE11A isoform X2 [Pelodiscus sinensis]
CCG057349.2	1296	129.479	402.429	1.63601	7.37351e-12	Up	3.76049e-13	DNA-binding protein D-ETS-4-like [Limulus polyphemus]
CCG067008.1	4305	47.4762	126.095	1.40923	6.59828e-06	Up	5.85597e-07	DNA polymerase alpha catalytic subunit [Clupea harengus]
CCG040971.1	2823	13.8124	51.0578	1.88617	0.00049667	Up	5.8814e-05	DNA (cytosine-5)-methyltransferase PliMCI-like isoform X1 [Bombus impatiens]
CCG071604.1	342	13.4744	52.2461	1.9551	0.000237583	Up	2.65499e-05	deoxyuridine 5&apos;-triphosphate nucleotidohydrolase [Cimex lectularius]
CCG053811.1	918	130.208	290.59	1.15817	0.000121548	Up	1.30056e-05	dehydrogenase/reductase SDR family protein 7-like [Lingula anatina]
CCG066029.1	1692	53.285	123.492	1.21261	0.00010929	Up	1.15483e-05	DDB1- and CUL4-associated factor 10 [Cimex lectularius]
CCG078647.1	2121	122.926	248.372	1.01471	2.38712e-05	Up	2.28765e-06	cyclin-F-like isoform X4 [Crassostrea gigas]
New018056.1	2226	37.826	168.757	2.1575	2.39995e-08	Up	1.63997e-09	collagen isoform X1 [Bombyx mori]
CCG006718.2	1500	583.736	4615.92	2.98323	4.43046e-38	Up	7.9379e-40	collagen alpha-1(III) chain-like isoform X1 [Megachile rotundata]
New024874.1	468	28.6666	1333.62	5.53983	3.01852e-17	Up	1.15458e-18	classical arabinogalactan protein 9-like, partial [Colius striatus]
CCG082797.1	705	23.9205	75.1188	1.65093	3.89013e-05	Up	3.85447e-06	chymotrypsinogen 2-like, partial [Pygoscelis adeliae]
CCG050027.1	858	2.47384	34.9434	3.8202	2.68693e-05	Up	2.59513e-06	Chrysochloris asiatica intraflagellar transport 46 homolog (Chlamydomonas) (IFT46), mRNA
CCG051857.1	987	0.494294	47.2779	6.57965	4.64781e-08	Up	3.27671e-09	Chinchilla lanigera serine/threonine-protein phosphatase 2A 65 kDa regulatory subunit A alpha isoform-like (LOC102022608), transcript variant X1, mRNA
CCG028033.1	360	17.7513	62.8092	1.82305	0.000114947	Up	1.21939e-05	Ceratitis capitata uncharacterized LOC101453969 (LOC101453969), mRNA
New068491.2	1788	46.5148	111.658	1.26333	0.000140211	Up	1.51311e-05	centrosomal protein POC5 [Ornithorhynchus anatinus]
New037350.1	636	903.732	8910.88	3.3016	3.75304e-29	Up	8.78837e-31	cell surface glycoprotein 1-like [Salmo salar]
New006545.2	4254	90.0832	210.777	1.22639	4.50145e-06	Up	3.8975e-07	C2 domain-containing protein 3-like [Aplysia californica]
New024811.2	654	42.1426	1646.1	5.28763	1.11948e-10	Up	6.17579e-12	brorin [Camelus ferus]
CCG070507.4	2412	83.1616	310.246	1.89942	8.54631e-11	Up	4.66486e-12	Bombyx mori solute carrier family 46 member 3-like (LOC101745323), mRNA
CCG006072.1	2328	10.2302	73.4632	2.84419	2.25716e-08	Up	1.53487e-09	Bombyx mori solute carrier family 46 member 3-like (LOC101745323), mRNA
CCG016706.1	1983	72.9971	238.619	1.7088	2.51705e-09	Up	1.5354e-10	Bombus impatiens angiotensin-converting enzyme-like (LOC100741573), mRNA
CCG019256.1	876	21.8816	111.157	2.3448	5.57207e-11	Up	2.99034e-12	BMP-binding endothelial regulator protein isoform X2 [Vollenhovia emeryi]
CCG021346.1	579	57.6807	164.214	1.50942	0.000121065	Up	1.29439e-05	BCL2/adenovirus E1B 19 kDa protein-interacting protein 3 isoform X1 [Stomoxys calcitrans]
New030160.2	690	78.411	765.215	3.28674	2.37237e-06	Up	2.00268e-07	basic proline-rich protein-like isoform X2 [Bactrocera dorsalis]
CCG053562.3	6036	21.7257	61.8411	1.50916	0.000695885	Up	8.484e-05	ATP-dependent DNA helicase Q4-like [Octopus bimaculoides] >gi|918297058|gb|KOF72849.1| hypothetical protein OCBIM_22038804mg [Octopus bimaculoides]
CCG047731.2	1542	145.446	318.349	1.13012	2.40439e-06	Up	2.03171e-07	ATP-binding cassette sub-family A member 1-like [Notothenia coriiceps]
CCG057456.1	2259	94.6017	307.09	1.69872	5.22164e-07	Up	4.11639e-08	apoptosis-resistant E3 ubiquitin protein ligase 1 isoform X4 [Tribolium castaneum]
CCG081760.1	885	0.874648	66.5994	6.25066	6.60445e-09	Up	4.19933e-10	Aplysia californica WD repeat-containing protein 3-like (LOC101855564), mRNA
CCG039320.1	2052	25.4475	81.9741	1.68764	1.63915e-05	Up	1.54627e-06	Aplysia californica sushi, von Willebrand factor type A, EGF and pentraxin domain-containing protein 1-like (LOC101854327), mRNA
CCG082781.1	591	1.26061	66.1416	5.71336	4.04717e-09	Up	2.53286e-10	Aplysia californica probable pyruvate dehydrogenase E1 component subunit alpha, mitochondrial-like (LOC101858195), mRNA
CCG004379.1	2097	1084.61	2248.86	1.05202	5.04461e-14	Up	2.28718e-15	Apis mellifera uncharacterized LOC409086 (LOC409086), mRNA
CCG040538.1	723	52.4779	365.805	2.80129	2.13891e-30	Up	4.77689e-32	Apis florea protein takeout-like (LOC100868510), mRNA
CCG040494.2	1710	6.85867	73.8732	3.42905	1.88298e-09	Up	1.13607e-10	Apis dorsata uncharacterized LOC102679375 (LOC102679375), transcript variant X3, mRNA
CCG018542.1	1518	2.38913	36.3106	3.92583	0.000494346	Up	5.84977e-05	Apis dorsata membrane metallo-endopeptidase-like 1-like (LOC102681274), transcript variant X2, mRNA
CCG052518.1	1203	2.47832	38.6673	3.96368	6.91836e-06	Up	6.14581e-07	Anolis carolinensis coiled-coil domain containing 135 (ccdc135), mRNA
CCG053311.2	1131	24.208	445.57	4.2021	7.55007e-28	Up	1.85606e-29	Amphimedon queenslandica sulfide:quinone oxidoreductase, mitochondrial-like (LOC100642085), mRNA	-
CCG003195.1	402	5.08649	37.2873	2.87394	0.000224545	Up	2.49994e-05	Amphimedon queenslandica proteasome subunit beta type-5-like (LOC100631757), mRNA
CCG040060.4	1827	182.893	373.791	1.03123	4.22588e-06	Up	3.64482e-07	aminopeptidase Ey [Cephus cinctus] >gi|1000763324|ref|XP_015604738.1| PREDICTED: aminopeptidase Ey [Cephus cinctus]
CCG043363.1	2091	123.476	455.777	1.88409	2.25473e-18	Up	8.00428e-20	aldehyde dehydrogenase, dimeric NADP-preferring isoform X6 [Monomorium pharaonis]
CCG034962.1	1098	27.3669	118.292	2.11185	4.09702e-08	Up	2.85426e-09	Acyrthosiphon pisum f-box only protein 32-like (LOC100160499), mRNA
CCG083043.1	1617	16.9947	64.4831	1.92383	0.00028488	Up	3.24764e-05	5&apos;-nucleotidase isoform X1 [Chrysemys picta bellii]
CCG067773.1	315	16.0892	54.4447	1.7587	0.00063894	Up	7.7578e-05	2-oxo-4-hydroxy-4-carboxy-5-ureidoimidazoline decarboxylase-like [Lingula anatina]
CCG074984.1	507	1.19591	24.2578	4.34227	5.14109e-05	Up	5.15394e-06	predicted protein [Naegleria gruberi] >gi|284089453|gb|EFC43110.1| predicted protein [Naegleria gruberi]
CCG079373.1	573	0.469449	23.8182	5.66495	9.08661e-06	Up	8.28396e-07	pq loop repeat family protein [Ichthyophthirius multifiliis] >gi|340502030|gb|EGR28750.1| pq loop repeat family protein [Ichthyophthirius multifiliis]
CCG062015.1	2253	7.24376	21698.9	11.5486	1.8011e-168	Up	1.95119e-171	post-molt protein 1 [Cherax quadricarinatus]	-
CCG068954.1	555	3.62592	735.47	7.66418	2.48249e-23	Up	7.19923e-25	Portunus pelagicus cuticle protein CB7-like mRNA, complete sequence
CCG023580.1	1062	234.377	1645.5	2.81163	5.19991e-20	Up	1.75064e-21	Portunus pelagicus cuticle protein CB7-like mRNA, complete sequence
CCG002586.1	1233	50.9856	1098.05	4.42872	2.42973e-36	Up	4.61648e-38	P-loop containing nucleoside triphosphate hydrolase [Pseudocohnilembus persalinus]
CCG002462.1	897	0.466644	20.8452	5.48125	2.43361e-05	Up	2.3383e-06	P-loop containing nucleoside triphosphate hydrolase [Pseudocohnilembus persalinus]
CCG078027.1	1170	8.77839	990.609	6.81822	9.41938e-13	Up	4.5213e-14	Platynereis dumerilii EST IB0AAA30BB06EM1
CCG064115.1	732	0.472596	15.5918	5.04403	0.000256702	Up	2.90287e-05	Plasmodium knowlesi strain H CAMP-dependent protein kinase regulatory subunit (PKH_143960) mRNA, complete cds
CCG063242.1	624	0.462913	28.9749	5.96792	1.14423e-06	Up	9.29687e-08	Plasmodium falciparum 3D7 ER lumen protein retaining receptor (ERD2) mRNA, complete cds
CCG049691.1	2367	3.34773	93.948	4.81061	1.87691e-12	Up	9.2438e-14	Plasmodium cynomolgi strain B dynamin-like protein (PCYB_095100) mRNA, complete cds
CCG072372.1	759	34.0637	1927.38	5.82226	2.1896e-24	Up	6.09439e-26	Phragmatopoma lapidosa 60S ribosomal L7a-like protein mRNA, complete cds
scaffold_100611_unigene_1	2604	1723.92	9470.86	2.4578	5.05199e-37	Up	9.34619e-39	peroxinectin [Macrophthalmus japonicus]
CCG000437.1	2211	1066.47	5342.22	2.3246	1.10005e-28	Up	2.65845e-30	peroxinectin [Eriocheir sinensis]
CCG000434.1	1053	257.999	1258.1	2.28581	1.57842e-25	Up	4.23543e-27	peroxinectin [Eriocheir sinensis]
CCG000432.1	2169	19.0432	102.987	2.43512	2.15795e-08	Up	1.46381e-09	peroxinectin [Eriocheir sinensis]
CCG082830.1	294	0.891586	141.626	7.31149	2.51102e-13	Up	1.16972e-14	Perkinsus chesapeaki isolate Pch_cDNA8 ribosomal protein L7Ae containing protein mRNA, complete cds
CCG054086.1	1065	19.4356	1041.91	5.74439	2.01881e-55	Up	2.50669e-57	Peptidase M24, structural domain [Pseudocohnilembus persalinus]
scaffold_67942_unigene_1	1747	265.303	945.289	1.83311	4.53904e-13	Up	2.14469e-14	PDGF/VEGF-related factor 1 [Eriocheir sinensis]
scaffold_54560_unigene_1	1096	432.695	903.47	1.06213	1.34619e-07	Up	9.93937e-09	PCNA [Eriocheir sinensis]
CCG055075.1	1149	40.9214	114.208	1.48074	1.00265e-05	Up	9.21285e-07	patched domain-containing protein (Ptchd)-like protein [Sarcoptes scabiei]
CCG053056.1	678	10.897	863.768	6.30865	1.84111e-53	Up	2.43947e-55	Paramecium tetraurelia strain d4-2
CCG027646.1	471	2.48288	42.8397	4.10886	2.96756e-07	Up	2.27018e-08	Paramecium tetraurelia strain d4-2
CCG063033.1	939	115.382	4663.75	5.337	1.32247e-77	Up	1.069e-79	papain family cysteine protease, putative, partial [Ichthyophthirius multifiliis] >gi|340508003|gb|EGR33817.1| papain family cysteine protease, putative, partial [Ichthyophthirius multifiliis]
CCG059825.1	1137	13.5018	578.708	5.42161	3.77096e-48	Up	5.40505e-50	Papain family cysteine protease containing protein
CCG048394.1	927	8.61743	327.688	5.24892	1.74722e-32	Up	3.66916e-34	papain family cysteine protease [Tetrahymena thermophila SB210] >gi|89286466|gb|EAR84465.1| papain family cysteine protease [Tetrahymena thermophila SB210]
scaffold_71099_unigene_1	980	1134.54	3028.54	1.41651	1.18307e-15	Up	4.91959e-17	pacifastin [Eriocheir sinensis]
CCG036159.1	1509	47.9304	189.78	1.98532	2.61629e-11	Up	1.37791e-12	p53 protein, partial [Eriocheir sinensis]
New060122.1	1101	3.63073	2207.62	9.24802	5.95748e-63	Up	6.20571e-65	nucleolar RNA-binding protein, putative [Bodo saltans]
CCG058474.1	372	191.457	1688.39	3.14056	5.77474e-24	Up	1.63136e-25	Nilaparvata lugens nplp3l mRNA for neuropeptide like precursor 3-like, complete cds
CCG008622.1	3777	547.319	1153.31	1.07533	7.78283e-08	Up	5.57769e-09	Nidogen-2 [Zootermopsis nevadensis]
CCG005616.1	417	4.61044	290.697	5.97847	9.94658e-29	Up	2.38718e-30	Neospora caninum Liverpool Fibrillarin superfamily, related (NCLIV_055330) mRNA, complete cds
CCG000566.3	1443	6.96913	161.082	4.53068	7.13987e-18	Up	2.612e-19	NADH-ubiquinone oxidoreductase flavoprotein [Tetrahymena thermophila SB210] >gi|89298911|gb|EAR96899.1| NADH-ubiquinone oxidoreductase flavoprotein [Tetrahymena thermophila SB210]
CCG056911.1	819	5.23976	53.3615	3.34823	8.36164e-07	Up	6.71021e-08	NAD-dependent aldehyde dehydrogenase family protein [Tetrahymena thermophila SB210] >gi|89309568|gb|EAS07556.1| NAD-dependent aldehyde dehydrogenase family protein [Tetrahymena thermophila SB210]
CCG056182.1	876	2.13824	124.425	5.86271	1.50867e-15	Up	6.32383e-17	Na,H/K antiporter P-type ATPase alpha subunit family protein [Tetrahymena thermophila SB210] >gi|586739155|gb|EAR94535.2| Na,H/K antiporter P-type ATPase alpha subunit family protein [Tetrahymena thermophila SB210]
CCG079575.1	5208	2594.06	5639.44	1.12034	1.11805e-08	Up	7.31388e-10	myosin heavy chain type 2 [Penaeus monodon]
New022415.1	1629	6.47244	755.61	6.86719	7.40912e-51	Up	1.03728e-52	mucin-2-like [Fukomys damarensis]
New043648.1	606	0.463572	30.0948	6.02058	8.30059e-07	Up	6.6543e-08	mucin [Homo sapiens]
New060166.1	522	8.95178	169.501	4.24297	2.32731e-14	Up	1.03759e-15	MUC5A_HUMAN Mucin-5AC OS=Homo sapiens GN=MUC5AC PE=1 SV=4
New002363.1	798	3.13249	28.543	3.18775	0.000605623	Up	7.29776e-05	MUC5A_HUMAN Mucin-5AC OS=Homo sapiens GN=MUC5AC PE=1 SV=4
New005269.1	1239	38.4585	709.48	4.20539	1.05365e-09	Up	6.24287e-11	MUC2_HUMAN Mucin-2 OS=Homo sapiens GN=MUC2 PE=1 SV=2
New037850.1	717	1.27498	37.455	4.87661	1.70839e-06	Up	1.41654e-07	MUC2_HUMAN Mucin-2 OS=Homo sapiens GN=MUC2 PE=1 SV=2
CCG052672.1	414	5.76537	70.2216	3.60643	9.53184e-08	Up	6.89469e-09	MORN repeat-containing protein, putative [Eimeria maxima] >gi|557158330|emb|CDJ56401.1| MORN repeat-containing protein, putative [Eimeria maxima]
CCG056251.1	915	15.0488	1577.8	6.71213	6.89475e-77	Up	5.63072e-79	Mitochondrial carrier protein
New073215.1	921	3.73914	132.465	5.14676	2.49067e-15	Up	1.06061e-16	Mitochondrial carrier domain [Pseudocohnilembus persalinus]
CCG053026.1	780	0.813899	41.8102	5.68286	4.14267e-07	Up	3.24164e-08	Mitochondrial carnitine/acylcarnitine carrier protein [Exaiptasia pallida]
CCG003751.1	882	1.67611	37.7527	4.49339	1.86858e-06	Up	1.55092e-07	methylcrotonoyl-coenzyme a carboxylase 1, putative [Ichthyophthirius multifiliis] >gi|340508818|gb|EGR34443.1| methylcrotonoyl-coenzyme a carboxylase 1, putative [Ichthyophthirius multifiliis]
CCG003750.1	630	1.21105	32.1565	4.73079	3.73944e-06	Up	3.20346e-07	methylcrotonoyl-coenzyme a carboxylase 1, putative [Ichthyophthirius multifiliis] >gi|340508818|gb|EGR34443.1| methylcrotonoyl-coenzyme a carboxylase 1, putative [Ichthyophthirius multifiliis]
New065461.1	1035	0.473964	32.6539	6.10633	6.501e-07	Up	5.14662e-08	MED12_CAEBR Mediator of RNA polymerase II transcription subunit 12 OS=Caenorhabditis briggsae GN=dpy-22 PE=3 SV=2
CCG065113.1	1941	7.25102	746.521	6.68586	3.82468e-57	Up	4.58962e-59	Marsupenaeus japonicus DD5 mRNA, complete cds
CCG021867.1	1533	999.358	2172.42	1.12023	3.95307e-09	Up	2.46737e-10	map kinase-interacting serine/threonine [Scylla paramamosain]
New026990.1	426	0.984617	29.6663	4.91312	0.000223711	Up	2.48879e-05	lysozyme [Eriocheir sinensis]
New042299.1	264	1.37719	31.6439	4.52213	7.53367e-05	Up	7.73457e-06	LTBP4_MOUSE Latent-transforming growth factor beta-binding protein 4 OS=Mus musculus GN=Ltbp4 PE=1 SV=2	-
CCG026375.1	1599	160.078	893.59	2.48084	1.34715e-39	Up	2.32383e-41	Long-chain-fatty-acid--CoA ligase 4 [Harpegnathos saltator]
CCG083007.1	423	21.742	1173.34	5.754	9.71816e-10	Up	5.71752e-11	Loa loa large subunit ribosomal protein 26 (LOAG_06690) mRNA, complete cds
CCG062322.2	2562	19.0915	66.8404	1.80779	0.00029351	Up	3.3509e-05	lipoprotein receptor 2A [Pandalopsis japonica]
CCG001044.1	4092	57.7465	123.642	1.09836	0.000455499	Up	5.34072e-05	lipoprotein receptor [Callinectes sapidus]
CCG012097.2	957	2.44034	35.4677	3.86135	6.30387e-06	Up	5.57893e-07	lipid storage droplet protein [Penaeus monodon]
CCG006693.2	993	101.528	263.269	1.37466	2.48174e-06	Up	2.10121e-07	legumain-protease-precursor [Platynereis dumerilii]
CCG012844.1	720	3.39917	241.966	6.15348	3.91757e-27	Up	9.85922e-29	Larval cuticle protein 1 [Papilio xuthus]
CCG063188.2	372	10.79	602.714	5.8037	2.62278e-42	Up	4.15274e-44	large subunit ribosomal protein 10, partial [Bunonema sp. VS-2014]
CCG038163.1	3024	557.871	1228.76	1.13919	1.84286e-12	Up	9.04539e-14	lacunin [Locusta migratoria]
CCG075302.1	1275	123.055	292.531	1.24928	1.37555e-06	Up	1.12451e-07	knickkopf [Cherax quadricarinatus]
scaffold_73179_unigene_3	1556	895.5	7155.55	2.9983	1.73246e-55	Up	2.12227e-57	Kazal-type protease inhibitor [Eriocheir sinensis]
CCG059789.1	2028	2.25356	71.7823	4.99335	0.000430726	Up	5.0395e-05	juvenile hormone esterase-like protein [Portunus trituberculatus]
CCG075366.3	1050	131.733	830.79	2.65686	1.73221e-35	Up	3.36338e-37	juvenile hormone epoxide hydrolase [Macrobrachium rosenbergii]
CCG015416.1	627	70.3304	490.073	2.80078	5.36992e-28	Up	1.31116e-29	juvenile hormone epoxide hydrolase [Macrobrachium rosenbergii]
scaffold_22158_unigene_1	2602	43.2645	122.744	1.50439	2.9278e-05	Up	2.84729e-06	JHE-like carboxylesterase 1 [Pandalopsis japonica]
CCG022161.1	1521	26.5711	71.3765	1.42559	0.000757853	Up	9.32159e-05	JHE-like carboxylesterase 1 [Pandalopsis japonica]
New065923.1	2295	8.1936	275.045	5.06903	1.31985e-07	Up	9.71192e-09	Involucrin [Zootermopsis nevadensis]
CCG070197.1	1212	49.1608	108.192	1.13801	0.000394061	Up	4.57439e-05	Inhibitor of growth protein 3 [Zootermopsis nevadensis]
CCG062494.1	852	3.63889	55.8484	3.93994	1.17098e-07	Up	8.52865e-09	Ichthyophthirius multifiliis WD repeat protein (IMG5_193710) mRNA, complete cds
CCG077510.1	384	0.484401	17.5888	5.18231	0.000165258	Up	1.79718e-05	hypothetical protein PPERSA_07319 [Pseudocohnilembus persalinus]
New082660.1	1575	2.47095	58.381	4.56236	4.70742e-10	Up	2.70285e-11	hypothetical protein DDB_G0274801 [Dictyostelium discoideum AX4] >gi|60472340|gb|EAL70293.1| hypothetical protein DDB_G0274801 [Dictyostelium discoideum AX4]
New060700.1	498	33.107	421.076	3.66887	4.24136e-19	Up	1.47387e-20	hypothetical protein CAPTEDRAFT_173258 [Capitella teleta]
New068289.1	1143	301.761	1017.05	1.75291	3.99454e-14	Up	1.79422e-15	hypothetical protein CAEBREN_14174 [Caenorhabditis brenneri]
CCG025079.1	648	51.7854	300.466	2.53659	3.40702e-17	Up	1.30603e-18	hypothetical protein AC249_AIPGENE3944 [Exaiptasia pallida]
New047030.1	558	5.24383	198.995	5.24597	0.000552966	Up	6.60334e-05	hypothetical protein [Scylla paramamosain]
New079841.2	1290	275.977	647.465	1.23025	5.56545e-06	Up	4.88368e-07	HORN_HUMAN Hornerin OS=Homo sapiens GN=HRNR PE=1 SV=2
CCG039473.1	477	38.7845	627.924	4.01704	1.22439e-09	Up	7.28512e-11	HLA class II histocompatibility antigen, DQ alpha 2 chain [Myotis brandtii]
New075759.1	417	57.1579	623.431	3.4472	5.90011e-20	Up	1.99129e-21	Histone-fold [Pseudocohnilembus persalinus]
CCG012498.2	1248	49.8499	121.687	1.28751	0.000307481	Up	3.5181e-05	Histone 1 [Macrobrachium rosenbergii]
CCG016133.1	1995	23.0505	73.0935	1.66495	0.000112136	Up	1.18864e-05	Heparan-alpha-glucosaminide N-acetyltransferase [Zootermopsis nevadensis]
scaffold_17226_unigene_1	2483	21.3167	3529.79	7.37145	4.11781e-08	Up	2.8756e-09	hemocyanin subunit 6 [Eriocheir sinensis]
CCG016158.1	2031	6.14072	335.662	5.77246	0.000605506	Up	7.29131e-05	hemocyanin subunit 6 [Eriocheir sinensis]
CCG015181.3	1437	6.01846	345.713	5.84404	0.000409934	Up	4.77232e-05	hemocyanin subunit 2 [Metacarcinus magister]
CCG015180.1	1911	11.2337	1189.86	6.72682	8.65647e-06	Up	7.85568e-07	hemocyanin subunit 1 [Metacarcinus magister]
CCG054726.1	669	55.1973	126.037	1.19118	0.000124721	Up	1.33867e-05	hematopoietic prostaglandin D synthase [Penaeus monodon]
CCG018766.1	2175	571.145	3597.91	2.65523	2.32396e-37	Up	4.26058e-39	heat shock protein 90-2 [Portunus trituberculatus]
CCG018765.2	2157	2199.44	4688.4	1.09196	2.06288e-13	Up	9.55802e-15	heat shock protein 90 [Eriocheir sinensis]
CCG005550.1	1998	24.2839	1747.06	6.16879	1.33764e-05	Up	1.24958e-06	heat shock protein 70 kDa [Demania scaberrima]
CCG068798.3	5829	209.57	802.015	1.9362	3.48624e-13	Up	1.64144e-14	heat shock protein 21 [Macrobrachium rosenbergii]
CCG079050.1	1842	35.2729	4481.04	6.98913	4.00144e-18	Up	1.43718e-19	heat shock 70 kDa protein [Tetrahymena thermophila SB210] >gi|89294030|gb|EAR92018.1| heat shock 70 kDa protein [Tetrahymena thermophila SB210]
CCG000699.1	195	0.460903	22.7221	5.62349	9.32733e-06	Up	8.53451e-07	H/ACA ribonucleoprotein complex protein, putative [Tetrahymena thermophila SB210] >gi|586734367|gb|EWS73419.1| H/ACA ribonucleoprotein complex protein, putative [Tetrahymena thermophila SB210]
CCG013313.1	1089	2.18915	422.554	7.59262	1.08553e-28	Up	2.61431e-30	GroEL-like apical domain [Pseudocohnilembus persalinus]
CCG000840.1	654	2.09799	123.448	5.87875	3.97564e-15	Up	1.71284e-16	GroEL-like apical domain [Pseudocohnilembus persalinus]
New028554.1	261	0.629201	645.403	10.0025	4.38684e-21	Up	1.4111e-22	GM21980 [Drosophila sechellia] >gi|194126592|gb|EDW48635.1| GM21980 [Drosophila sechellia]
CCG053761.1	2337	122.617	292.344	1.25351	3.92282e-07	Up	3.04673e-08	glycinamide ribonucleotide synthetase-aminoimidazole ribonucleotide synthetase-glycinamide ribonucleotide transformylase [Lepisosteus osseus]
CCG051880.1	1137	5.25585	64.4513	3.61621	1.26151e-08	Up	8.33649e-10	glyceraldehyde 3-phosphate dehydrogenase, putative [Perkinsus marinus ATCC 50983] >gi|239890787|gb|EER12534.1| glyceraldehyde 3-phosphate dehydrogenase, putative [Perkinsus marinus ATCC 50983]
CCG032096.1	648	23.4428	373.536	3.99403	5.71577e-37	Up	1.06218e-38	glutathione S-transferase [Palaemon carinicauda]
CCG039950.1	675	51.4906	130.586	1.34262	3.21159e-05	Up	3.142e-06	glutathione S-transferase [Litopenaeus vannamei]
CCG018369.1	651	425.03	1068.11	1.32943	9.43462e-07	Up	7.60273e-08	glutathione S-transferase [Eriocheir sinensis]
CCG067657.1	645	326.77	2047.39	2.64743	4.36969e-48	Up	6.29963e-50	glutathione S transferase D1 [Procambarus clarkii]
CCG063903.1	438	0.857709	59.8393	6.12446	1.3848e-08	Up	9.22049e-10	glutamate/leucine/phenylalanine/valine dehydrogenase [Tetrahymena thermophila SB210] >gi|586726515|gb|EAS05270.2| glutamate/leucine/phenylalanine/valine dehydrogenase [Tetrahymena thermophila SB210]
CCG019440.1	999	72.1383	195.412	1.43768	8.52133e-09	Up	5.46075e-10	GH24046 [Drosophila grimshawi] >gi|193893589|gb|EDV92455.1| GH24046 [Drosophila grimshawi]
CCG001766.1	2385	289.27	618.896	1.09728	2.0293e-06	Up	1.70123e-07	GD16994 [Drosophila simulans] >gi|194204022|gb|EDX17598.1| GD16994 [Drosophila simulans] >gi|900930152|gb|KMZ09169.1| uncharacterized protein Dsimw501_GD16994 [Drosophila simulans]
CCG047746.2	447	5.56141	237.857	5.4185	1.89306e-20	Up	6.27865e-22	gastrolith protein 30 [Cherax quadricarinatus]
New074459.1	555	88.2419	492.37	2.48021	6.1715e-23	Up	1.83088e-24	gastrolith protein 10 [Cherax quadricarinatus]
New061776.2	1638	35.1126	95.9034	1.44959	0.000101129	Up	1.06439e-05	G protein-coupled receptor [Helicoverpa armigera]	-
CCG054676.1	789	10.9873	64.1833	2.54636	1.41802e-06	Up	1.16041e-07	fushi tarazu-factor 1 [Metapenaeus ensis]
CCG054678.2	663	1.24401	18.2899	3.87798	0.000803722	Up	9.94606e-05	fushi tarazu-factor 1 [Metapenaeus ensis]
CCG054674.1	498	6.24573	48.7054	2.96314	2.95774e-07	Up	2.25774e-08	FTZ-F1, partial [Eriocheir sinensis]
CCG047370.1	747	22.1372	276.194	3.64114	2.79808e-22	Up	8.53413e-24	FreD [Penaeus monodon]
CCG018762.1	750	4.89283	63.7911	3.70462	1.95029e-10	Up	1.09054e-11	FreD [Penaeus monodon]
CCG071716.1	672	4.12967	50.6619	3.6168	4.10952e-08	Up	2.86639e-09	FreD [Penaeus monodon]
CCG024453.1	549	10.4013	70.4954	2.76076	2.95882e-07	Up	2.26103e-08	FreD [Penaeus monodon]
CCG044832.1	870	1.69492	31.5247	4.2172	8.65647e-06	Up	7.85575e-07	FreD [Penaeus monodon]
scaffold_98102_unigene_1	811	5.77325	47.3656	3.03638	2.06404e-06	Up	1.7338e-07	forkhead protein L2 [Eriocheir sinensis]
scaffold_56893_unigene_1	5521	517.838	1607.67	1.6344	9.14141e-17	Up	3.63371e-18	Fem-1C [Eriocheir sinensis]
scaffold_26101_unigene_1	708	14.7964	385.611	4.70382	8.71247e-05	Up	9.07548e-06	fatty acid-binding protein 1 [Eriocheir sinensis]
CCG010468.1	2205	60.7745	170.115	1.48497	1.2044e-06	Up	9.82593e-08	fatty acid synthase [Litopenaeus vannamei]
CCG029697.1	597	85.1496	282.732	1.73136	2.97056e-08	Up	2.04969e-09	extracellular copper-zinc superoxide dismutase [Portunus trituberculatus]
New005320.1	705	4.33659	328.861	6.24477	7.53519e-28	Up	1.84612e-29	eukaryotic translation initiation factor 6 [Tetrahymena thermophila SB210] >gi|121983467|sp|Q245F2.1|IF6_TETTS RecName: Full=Eukaryotic translation initiation factor 6; Short=eIF-6 >gi|89305424|gb|EAS03412.1| eukaryotic translation initiation factor 6 [Tetrahymena thermophila SB210]
CCG067005.1	840	24.5542	106.228	2.11312	6.98922e-08	Up	4.99147e-09	estrogen sulfotransferase [Scylla olivacea]
CCG081162.2	564	26.8017	72.2685	1.43104	0.000786612	Up	9.70811e-05	estrogen sulfotransferase [Scylla olivacea]
New029881.4	7356	404.965	1008.44	1.31625	5.32283e-06	Up	4.65748e-07	EPG5_HUMAN Ectopic P granules protein 5 homolog OS=Homo sapiens GN=EPG5 PE=1 SV=2
CCG069718.1	1017	31.2032	141.489	2.18092	3.0307e-11	Up	1.59869e-12	elongation of very long chain fatty acids-like protein [Marsupenaeus japonicus]
CCG026593.1	714	21.126	92.1947	2.12566	0.000342732	Up	3.9357e-05	elongation of very long chain fatty acids-like protein [Marsupenaeus japonicus]
CCG053435.1	1017	1.30061	60.4101	5.53753	9.11084e-09	Up	5.85372e-10	elongation factor 2, EF-2 [Babesia bovis]
CCG069975.1	1266	18.5544	2045.65	6.78465	5.87264e-78	Up	4.69811e-80	Elongation factor 1-gamma
CCG017386.1	258	1.169	20.0025	4.09683	0.000465077	Up	5.46854e-05	EF-hand protein [Tetrahymena thermophila SB210] >gi|89287541|gb|EAR85531.1| EF-hand protein [Tetrahymena thermophila SB210]
New051925.1	546	8.62062	54.3892	2.65746	2.45251e-06	Up	2.07442e-07	DXO_HUMAN Decapping and exoribonuclease protein OS=Homo sapiens GN=DXO PE=2 SV=2
New049112.1	4353	67.9766	226.324	1.73528	1.06802e-08	Up	6.9688e-10	dual specificity protein phosphatase, putative [Pediculus humanus corporis] >gi|212515743|gb|EEB17833.1| dual specificity protein phosphatase, putative [Pediculus humanus corporis]
CCG012207.5	4548	25.8679	96.7758	1.90348	1.49046e-07	Up	1.10294e-08	dual oxidase [Marsupenaeus japonicus]
CCG074792.1	624	45.7148	114.297	1.32206	8.16196e-05	Up	8.45443e-06	Drosophila willistoni GK24738 (Dwil\GK24738), mRNA
CCG080128.6	1740	5.74626	32.1776	2.48536	0.000501443	Up	5.95463e-05	Drosophila willistoni GK18457 (Dwil\GK18457), mRNA
scaffold_18261_unigene_1	1667	1031.24	2978.42	1.53016	1.48942e-09	Up	8.93654e-11	Drosophila pseudoobscura pseudoobscura GA16297 (Dpse\GA16297), transcript variant B, mRNA
CCG028217.1	1794	32.4121	303.518	3.22718	4.51551e-28	Up	1.09501e-29	Drosophila ananassae GF14860 (Dana\GF14860), mRNA
CCG080632.1	1917	34.5364	106.209	1.62071	3.82828e-05	Up	3.79e-06	dopamine beta hydroxylase [Homarus americanus]
CCG078490.2	2742	24.8361	76.2201	1.61773	7.7836e-05	Up	8.00414e-06	dopamine beta hydroxylase [Homarus americanus]
CCG048994.2	3132	10.5325	101.455	3.26792	1.3546e-09	Up	8.08242e-11	DOMON domain-containing protein, partial [Zootermopsis nevadensis]
CCG040833.1	1914	84.7362	209.608	1.30664	8.42029e-07	Up	6.7643e-08	DNA-binding protein D-ETS-6, partial [Zootermopsis nevadensis]
CCG001248.1	2550	59.2649	203.85	1.78226	3.92616e-11	Up	2.09395e-12	DNA replication licensing factor MCM4 [Zootermopsis nevadensis]
CCG078081.1	1017	21.3499	93.3687	2.12871	3.82433e-07	Up	2.95748e-08	DNA polymerase III polC-type [Crassostrea gigas]
CCG024053.4	2793	31.6333	88.0011	1.47608	0.000130288	Up	1.40168e-05	DNA polymerase delta subunit 2 [Crassostrea gigas]
CCG030061.1	546	7.5927	559.135	6.20244	8.33913e-45	Up	1.25087e-46	disulfide isomerase
CCG049379.1	774	0.780231	20.9186	4.74474	0.000153291	Up	1.66065e-05	Dictyostelium purpureum myosin light chain kinase, mRNA
CCG062594.1	732	16.0321	846.891	5.72314	1.05823e-15	Up	4.38757e-17	DEAD/DEAH-box helicase [Tetrahymena thermophila SB210] >gi|586734203|gb|EAS00033.2| DEAD/DEAH-box helicase [Tetrahymena thermophila SB210]
scaffold_37216_unigene_1	2464	246.067	627.586	1.35076	9.01241e-09	Up	5.78296e-10	cytokine signaling 2 [Eriocheir sinensis]
CCG030462.1	552	102.31	221.553	1.1147	0.000109353	Up	1.15641e-05	cytochrome P450, partial [Calliphora stygia]
CCG080891.4	1215	60.7454	192.191	1.66169	1.41474e-09	Up	8.45308e-11	cytochrome P450 enzyme, CYP4C39 enzyme - green crab, common shore crab >gi|37538493|gb|AAQ93010.1| cytochrome P450 CYP4C39 [Carcinus maenas]
CCG016793.2	1353	247.302	689.727	1.47975	9.12788e-13	Up	4.37378e-14	cytochrome P450 CYP6N3v2 [Aedes albopictus]
CCG026890.1	1272	14.9999	145.104	3.27406	7.52069e-19	Up	2.62597e-20	cytochrome P450 CYP2 [Eriocheir sinensis]
scaffold_31394_unigene_1	1763	437.353	1237.55	1.50062	1.18805e-12	Up	5.75212e-14	cytochrome P450 CYP2 [Eriocheir sinensis]
CCG065984.1	1461	155.992	558.535	1.84017	1.03585e-12	Up	4.998e-14	cytochrome P450 4F12 [Culex quinquefasciatus] >gi|167881329|gb|EDS44712.1| cytochrome P450 4F12 [Culex quinquefasciatus]
CCG052895.2	738	27.9751	82.8044	1.56556	7.25677e-05	Up	7.43819e-06	cytochrome P450 4C [Portunus trituberculatus]
CCG068955.1	1041	142.008	2106.26	3.89064	1.44687e-34	Up	2.90579e-36	cuticular protein precursor [Tribolium castaneum]
CCG003714.1	603	0.464922	23.5673	5.66366	8.32391e-06	Up	7.49846e-07	cuticular protein hypothetical 28 precursor [Bombyx mori] >gi|223671088|tpd|FAA00495.1| TPA: putative cuticle protein [Bombyx mori]
scaffold_74709_unigene_1	1483	214.968	522.236	1.28058	5.25125e-09	Up	3.30829e-10	cuticular protein analogous to peritrophins 1-H precursor [Tribolium castaneum] >gi|268309014|gb|ACY95473.1| cuticular protein analogous to peritrophins 1-H [Tribolium castaneum]
scaffold_39996_unigene_1	1156	325.49	67443.8	7.69493	6.88458e-43	Up	1.08432e-44	cuticular protein 34 [Eriocheir sinensis]
scaffold_37175_unigene_1	727	2.29093	4661.68	10.9907	8.09352e-19	Up	2.83612e-20	cuticular protein 15 [Eriocheir sinensis]
New039691.1	531	2.67412	1231.12	8.84669	2.01218e-10	Up	1.12682e-11	cuticular protein 15 [Eriocheir sinensis]
CCG074166.2	648	6.13994	3606.49	9.19815	1.54225e-30	Up	3.41866e-32	cuticle protein CUT2 [Portunus pelagicus]
CCG074169.1	711	9.76644	6183.33	9.30634	3.81322e-23	Up	1.11854e-24	cuticle protein CUT1 [Portunus pelagicus]
New043645.1	825	13.6234	5591.49	8.681	1.51091e-160	Up	2.14045e-163	Cuticle protein CP1876; Short=CPCP1876 [Cancer pagurus]
CCG070303.1	516	42.9151	479.096	3.48076	3.70711e-44	Up	5.62246e-46	cuticle protein 19.8-like
New076751.1	513	7.8334	1199.93	7.25909	6.63697e-11	Up	3.58949e-12	cuticle proprotein proCP3.3 [Callinectes sapidus]
CCG035493.1	594	0.853009	53.4273	5.96887	4.72865e-08	Up	3.34158e-09	Culex quinquefasciatus GTP-binding protein 128up, mRNA
CCG074404.1	282	36.4189	241.612	2.72993	2.87506e-16	Up	1.17398e-17	C-type lectin, partial [Scylla paramamosain]
CCG061060.1	1440	15.3629	643.509	5.38843	2.36242e-07	Up	1.77969e-08	Cryptosporidium hominis TU502 Pfsec61 (Chro.70118) partial mRNA
scaffold_15653_unigene_1	2379	28.2042	6242.16	7.78999	1.52723e-07	Up	1.1327e-08	cryptocyanin [Eriocheir sinensis]
scaffold_90440_unigene_1	772	563.211	1620.93	1.52507	1.26986e-07	Up	9.32292e-09	crustin-1 [Eriocheir sinensis] >gi|238909393|gb|ACR77767.1| crustin I [Eriocheir sinensis] >gi|283101124|gb|ADB10836.1| crustin [Eriocheir sinensis]
New001424.1	5097	2.10001	84.1309	5.32417	5.83542e-05	Up	5.91809e-06	cross-beta structure silk protein 1 [Mallada signata]
CCG000125.2	579	3.1803	39.4263	3.63192	8.79e-07	Up	7.07595e-08	CRAL-TRIO domain-containing protein C3H8.02 [Zootermopsis nevadensis]
scaffold_63140_unigene_1	728	220.601	1281.15	2.53793	9.469e-29	Up	2.25678e-30	copper/zinc superoxide dismutase [Eriocheir sinensis]
CCG045393.1	1608	8.48686	144.325	4.08794	1.71821e-19	Up	5.89917e-21	conserved hypothetical protein [Pediculus humanus corporis] >gi|212506443|gb|EEB10661.1| conserved hypothetical protein [Pediculus humanus corporis]	-
scaffold_63140_unigene_3	952	11.9285	740.635	5.95628	0.000223413	Up	2.48361e-05	collagenolytic serine protease protein [Eriocheir sinensis]
New017548.1	1173	99.1	1922.7	4.27811	1.70583e-60	Up	1.91905e-62	clumping factor A-like, partial [Austrofundulus limnaeus]
CCG046502.1	402	13.4808	66.861	2.31025	0.000117478	Up	1.25016e-05	clip domain serine proteinase 1 [Portunus trituberculatus]
CCG040594.2	1221	1.67858	22.8504	3.76691	0.0001933	Up	2.13113e-05	clip domain serine proteinase 1 [Penaeus monodon]
scaffold_5449_unigene_1	1497	324.74	3001.39	3.20827	2.25702e-07	Up	1.69841e-08	clip domain serine proteinase [Eriocheir sinensis]
CCG066110.1	1152	1232.29	2965.56	1.26697	2.54173e-09	Up	1.55257e-10	clip domain serine protease [Eriocheir sinensis]
CCG064862.1	822	2.6324	104.361	5.30906	0.000534532	Up	6.37386e-05	chymotrypsin [Scylla paramamosain]
New063474.1	1011	0.783531	23.5592	4.91015	5.77275e-05	Up	5.84491e-06	chloride transporter, chloride channel (ClC) family protein [Toxoplasma gondii VEG]
New083904.1	771	0.472687	16.2973	5.1076	0.000196336	Up	2.16624e-05	chloride transporter, chloride channel (ClC) family protein [Toxoplasma gondii MAS]
scaffold_101124_unigene_1	2189	297.101	694.905	1.22586	3.31e-05	Up	3.2438e-06	chitinase 6 [Eriocheir sinensis]
CCG071858.1	888	87.0667	233.916	1.4258	1.58983e-07	Up	1.18177e-08	chitin synthase [Eriocheir sinensis]
CCG015624.1	1323	247.602	952.651	1.94393	1.45394e-25	Up	3.87717e-27	chitin deacetylase 1 precursor [Cherax quadricarinatus]
New011888.1	675	50.6835	1168.59	4.5271	1.07969e-74	Up	9.26735e-77	Cell surface glycoprotein 1, partial [Stegodyphus mimosarum]
CCG019067.1	288	11.7429	311.309	4.72848	7.89747e-25	Up	2.17614e-26	CBN-ACBP-1 protein [Caenorhabditis brenneri]
CCG077966.2	1461	2201.77	4571.68	1.05406	1.7365e-05	Up	1.64244e-06	cathepsin L protein [Cherax quadricarinatus]
CCG031830.1	954	3.73493	302.081	6.33771	3.65833e-05	Up	3.60956e-06	cathepsin L [Eriocheir sinensis] >gi|309380134|gb|ADO65980.1| cathepsin L [Eriocheir sinensis]
scaffold_56845_unigene_1	1665	666.232	2626.48	1.97904	2.40126e-22	Up	7.26383e-24	catalase [Eriocheir sinensis]
scaffold_73179_unigene_1	1139	221.981	769.289	1.79309	3.63366e-18	Up	1.29903e-19	catalase [Eriocheir sinensis]
New076389.1	2049	14.1739	209.193	3.88353	2.93442e-23	Up	8.53428e-25	carboxylesterase [Oxya chinensis]
New000224.1	447	6.75513	1184.81	7.45446	9.01755e-12	Up	4.61398e-13	Capsaspora owczarzaki ATCC 30864 predicted protein (CAOG_05031) mRNA, complete cds
CCG068645.1	750	1.66716	41.4515	4.63596	4.20861e-07	Up	3.29674e-08	Capsaspora owczarzaki ATCC 30864 Ndufa9 protein (CAOG_05363) mRNA, complete cds
CCG052828.1	627	11.8304	389.009	5.03923	3.2823e-34	Up	6.61931e-36	Capsaspora owczarzaki ATCC 30864 H/ACA ribonucleoprotein complex subunit 4 (CAOG_07816) mRNA, complete cds
CCG056912.1	465	3.11019	28.5287	3.19734	0.000367209	Up	4.22902e-05	Capsaspora owczarzaki ATCC 30864 aldehyde dehydrogenase (CAOG_03731) mRNA, complete cds
CCG058925.1	1560	28.7677	514.351	4.16023	3.47476e-26	Up	9.09228e-28	calcium-translocating P-type ATPase, PMCA-type protein [Tetrahymena thermophila SB210] >gi|586738210|gb|EAR95699.2| calcium-translocating P-type ATPase, PMCA-type protein [Tetrahymena thermophila SB210]
CCG040681.1	891	0.866858	36.4856	5.39539	4.61911e-06	Up	4.00708e-07	Caenorhabditis elegans Protein Y41D4A.5 (Y41D4A.5) mRNA, complete cds
CCG059812.1	759	0.453313	16.4059	5.17756	9.32563e-05	Up	9.77637e-06	Caenorhabditis elegans Protein FIL-2 (fil-2) mRNA, complete cds
CCG081253.1	1719	26.3626	451.051	4.09672	7.39248e-29	Up	1.74955e-30	Caenorhabditis briggsae Hypothetical protein CBG08717 (CBG08717) mRNA, complete cds
New073125.1	504	16.3688	373.798	4.51324	1.2438e-25	Up	3.30643e-27	C2 domain containing protein [Oxytricha trifallax]	-
CCG074056.1	321	10.3207	903.241	6.4515	8.8548e-53	Up	1.20278e-54	Bos taurus clone NG010008B20F06 mRNA, complete sequence
CCG044295.2	3390	25.2932	292.582	3.53202	6.00099e-24	Up	1.70028e-25	Bile salt-activated lipase, partial [Columba livia]
CCG059640.1	1092	4.15468	51.747	3.63867	1.00716e-08	Up	6.52974e-10	Betaine--homocysteine S-methyltransferase 1, partial [Stegodyphus mimosarum]
CCG010050.1	453	12.7084	102.052	3.00545	1.27266e-11	Up	6.54357e-13	BCS-2 [Amphibalanus amphitrite]
CCG062692.1	1743	13.9701	1164.57	6.38131	6.65338e-27	Up	1.68552e-28	Babesia bovis heat shock protein 70 (BBOV_IV003490) mRNA, complete cds
New003538.1	801	0.862165	43.1032	5.64369	7.26646e-07	Up	5.795e-08	AUR protein kinase [Salpingoeca rosetta] >gi|326430307|gb|EGD75877.1| AUR protein kinase [Salpingoeca rosetta]
scaffold_3807_unigene_1	1144	141.184	325.298	1.20419	9.2502e-06	Up	8.44851e-07	astakine [Eriocheir sinensis]
CCG046234.1	393	0.855481	54.1531	5.98416	4.41608e-08	Up	3.1023e-09	aspartyl-tRNA synthetase protein [Tetrahymena thermophila SB210] >gi|586727732|gb|EAS04430.2| aspartyl-tRNA synthetase protein [Tetrahymena thermophila SB210]
CCG019051.1	735	182.62	1547.58	3.08309	3.81561e-32	Up	8.04458e-34	arthrodial cuticle protein AMP8.1 [Callinectes sapidus]
CCG019049.1	636	299.104	860.2	1.52403	1.48192e-10	Up	8.23703e-12	arthrodial cuticle protein AMP8.1 [Callinectes sapidus]
New019615.1	375	14.9594	1070.14	6.16061	8.11085e-92	Up	5.06928e-94	arthrodial cuticle protein AMP6.0 [Callinectes sapidus]
New019598.1	1131	23.1687	968.019	5.38479	5.4396e-85	Up	3.98904e-87	arthrodial cuticle protein AMP16.3 [Callinectes sapidus]
CCG019022.3	774	4.90014	188.822	5.26806	1.59647e-23	Up	4.61645e-25	arthrodial cuticle protein AMP16.3 [Callinectes sapidus]
CCG019047.1	462	40.4273	335.203	3.05163	8.20727e-17	Up	3.24871e-18	arthrodial cuticle protein AMP16.3 [Callinectes sapidus]
CCG019046.1	363	3.66197	61.9865	4.08126	5.37082e-10	Up	3.09717e-11	arthrodial cuticle protein AMP16.3 [Callinectes sapidus]
CCG002126.1	522	1.9882	46.5448	4.54909	1.04637e-07	Up	7.5949e-09	arginyl-tRNA synthetase protein [Tetrahymena thermophila SB210] >gi|89305794|gb|EAS03782.1| arginyl-tRNA synthetase protein [Tetrahymena thermophila SB210]
scaffold_12290_unigene_1	688	328.181	3673.77	3.4847	4.65152e-05	Up	4.63601e-06	anti-lipopolysaccharide factor 2 [Eriocheir sinensis]
scaffold_12290_unigene_2	683	2472.36	23576.4	3.25339	0.000118716	Up	1.26828e-05	anti-lipopolysaccharide factor [Eriocheir sinensis]
CCG057639.2	2571	45.7166	104.405	1.1914	0.000638883	Up	7.75178e-05	Anaphase-promoting complex subunit 4 [Zootermopsis nevadensis]
CCG034826.2	2169	1.30652	38.8651	4.89468	6.59517e-06	Up	5.84772e-07	amylase [Litopenaeus vannamei]
CCG069419.1	1677	10.6825	305.131	4.83611	7.89747e-25	Up	2.17838e-26	AMP-binding enzyme family protein [Tetrahymena thermophila SB210] >gi|89297289|gb|EAR95277.1| AMP-binding enzyme family protein [Tetrahymena thermophila SB210]
CCG059878.1	1128	140.244	342.841	1.2896	6.32071e-05	Up	6.43132e-06	Aminoglycoside phosphotransferase domain-containing protein 1 [Zootermopsis nevadensis]
New002735.1	4458	713.854	2063.77	1.53158	5.25305e-22	Up	1.61531e-23	alpha-2-macroglobulin [Scylla paramamosain]
CCG012933.1	2721	9.41612	44.2481	2.23241	0.000530526	Up	6.31325e-05	alpha glucosidase [Litopenaeus vannamei]
New079473.1	1254	308.316	1398.35	2.18124	1.06655e-30	Up	2.35531e-32	alpha 2-macroglobulin [Portunus trituberculatus]
CCG005739.1	843	1.6733	67.4892	5.33389	1.02308e-09	Up	6.02764e-11	aldo/keto reductase family oxidoreductase [Tetrahymena thermophila SB210] >gi|89306357|gb|EAS04345.1| aldo/keto reductase family oxidoreductase [Tetrahymena thermophila SB210]
CCG006591.1	1275	5.12845	54.3075	3.40456	2.87791e-06	Up	2.44382e-07	AGAP012971-PA [Anopheles gambiae str. PEST] >gi|333466725|gb|EGK96349.1| AGAP012971-PA [Anopheles gambiae str. PEST]
CCG023345.1	1776	13.1449	157.061	3.57875	7.33014e-20	Up	2.48614e-21	AGAP000745-PA-like protein [Anopheles sinensis]
CCG029954.1	1746	88.5883	234.896	1.40683	3.29641e-07	Up	2.53824e-08	Aedes aegypti sugar transporter partial mRNA
CCG038062.1	1047	16.4643	64.1347	1.96176	0.000218079	Up	2.41886e-05	Aedes aegypti sodium-bile acid cotransporter partial mRNA
CCG051719.1	1044	6.81664	68.2207	3.32308	1.87176e-09	Up	1.12773e-10	adenylate cyclase [Anopheles darlingi]
New050515.1	345	0.825031	30.3146	5.19942	9.23893e-06	Up	8.43052e-07	adenine phosphoribosyltransferase [Tetrahymena thermophila SB210] >gi|89289964|gb|EAR87952.1| adenine phosphoribosyltransferase [Tetrahymena thermophila SB210]
CCG072287.1	507	11.3347	326.202	4.84695	7.58753e-28	Up	1.87159e-29	actin II [Telotrochidium matiense]
CCG057886.2	570	1.19932	33.5097	4.80429	4.41165e-06	Up	3.8124e-07	Acanthamoeba castellanii str. Neff methionine-tRNA ligase (ACA1_097970) mRNA, complete cds
CCG063078.1	336	3.87634	320.304	6.3686	4.29512e-08	Up	3.00658e-09	Acanthamoeba castellanii str. Neff elongation factor 1-gamma family protein (ACA1_268910) mRNA, complete cds
CCG001767.1	1764	0.456795	14.3084	4.96917	0.000277508	Up	3.15665e-05	AAEL012443-PA [Aedes aegypti] >gi|108871163|gb|EAT35388.1| AAEL012443-PA [Aedes aegypti]
CCG063079.1	570	0.907875	125.295	7.10861	2.63457e-12	Up	1.31289e-13	AAEL000951-PB [Aedes aegypti] >gi|108883773|gb|EAT47998.1| AAEL000951-PB [Aedes aegypti]
CCG077641.1	444	25.6039	993.952	5.27874	1.31463e-05	Up	1.22479e-06	60S ribosomal protein L23a [Tetrahymena thermophila SB210] >gi|353678072|sp|P0DJ57.1|RL23A_TETTS RecName: Full=60S ribosomal protein L23A >gi|358440103|pdb|4A17|R Chain R, T.Thermophila 60s Ribosomal Subunit In Complex With Initiation Factor 6. This File Contains 5s Rrna, 5.8s Rrna And Proteins Of Molecule 2. >gi|358440149|pdb|4A1A|R Chain R, T.Thermophila 60s Ribosomal Subunit In Complex With In…
New069806.1	423	14.0606	1219.28	6.43822	2.88371e-26	Up	7.49764e-28	60S ribosomal protein L23 [Danio rerio] >gi|51316654|sp|Q6PC14.1|RL23_DANRE RecName: Full=60S ribosomal protein L23 >gi|37747951|gb|AAH59509.1| Zgc:73149 [Danio rerio] >gi|51038319|gb|AAT94068.1| ribosomal protein L23 [Sparus aurata] >gi|211827611|gb|AAH49038.2| Zgc:73149 [Danio rerio]
CCG036213.1	573	56.1014	2474.32	5.46285	3.36291e-09	Up	2.0794e-10	40S ribosomal protein S17 [Tetrahymena thermophila SB210] >gi|319443377|pdb|2XZM|V Chain V, Crystal Structure Of The Eukaryotic 40s Ribosomal Subunit In Complex With Initiation Factor 1. This File Contains The 40s Subunit And Initiation Factor For Molecule 1 >gi|319443412|pdb|2XZN|V Chain V, Crystal Structure Of The Eukaryotic 40s Ribosomal Subunit In Complex With Initiation Factor 1. This File C…
New061242.1	441	7.86673	283.798	5.17296	1.03206e-27	Up	2.55435e-29	40s ribosomal protein S15 [Paramecium tetraurelia strain d4-2]
CCG009794.1	540	1.60366	27.0677	4.07713	0.000177455	Up	1.93869e-05	3-5 exonuclease family protein [Stylonychia lemnae]
CCG038051.1	489	0.819055	24.8587	4.92365	4.81596e-05	Up	4.81318e-06	2-oxoisovalerate dehydrogenase subunit alpha [Tetrahymena thermophila SB210] >gi|146143532|gb|EAS06175.2| 2-oxoisovalerate dehydrogenase subunit alpha [Tetrahymena thermophila SB210]
CCG051099.1	705	0.794693	19.1341	4.58961	0.000456532	Up	5.35664e-05	26S proteasome protein, macropain, putative [Ichthyophthirius multifiliis] >gi|340509243|gb|EGR34795.1| 26S proteasome protein, macropain, putative [Ichthyophthirius multifiliis]
CCG056649.1	846	5.36316	101.144	4.23718	2.58584e-11	Up	1.35972e-12	26S proteasome non-ATPase regulatory subunit 3, putative [Tetrahymena thermophila SB210] >gi|146144072|gb|EAS03128.2| 26S proteasome non-ATPase regulatory subunit 3, putative [Tetrahymena thermophila SB210]
