# Supplementary material for: The Chinese mitten crab genome provides insights into adaptive plasticity and developmental regulation
Source: Nat Commun. 2021 Apr 22;12:2395. doi: 10.1038/s41467-021-22604-3 (PMC8062507; doi:10.1038/s41467-021-22604-3)
Supplement: Supplementary file 15 — Supplementary Data 12 [file 41467_2021_22604_MOESM15_ESM.xlsx]

## Sheet: Sheet1
Supplementary Data 12. Overrepresentation analysis of differentially expressed genes related to AG in the modules.
Module	Module Colour	Module Size	No.of key genes	pvalue	qvalue
M2	midnightblue	217	47	2.2e-16	5.06e-15
M13	cyan	217	13	1.991e-05	0.000228965
M1	purple	298	9	0.02387	0.183003
M17	greenyellow	595	12	0.1175	0.675625
M3	salmon4	77	0	1	1
M4	honeydew	35	0	1	1
M5	plum2	88	0	1	1
M6	grey	136	0	1	1
M7	darkorange2	255	3	0.6614	1
M8	firebrick4	2197	22	0.916	1
M9	grey60	2097	16	0.9913	1
M10	paleturquoise	274	3	0.7069	1
M11	darkseagreen4	175	0	1	1
M12	floralwhite	2484	12	1	1
M14	yellow	706	9	0.5986	1
M15	lightgreen	183	2	0.7012	1
M16	brown2	51	1	0.4988	1
M18	darkolivegreen4	757	3	0.9969	1
M19	violet	122	1	0.8039	1
M20	green	398	3	0.8964	1
M21	tan	254	4	0.4438	1
M22	coral1	461	2	0.9835	1
M23	darkslateblue	88	0	1	1
