# Supplementary material for: The Chinese mitten crab genome provides insights into adaptive plasticity and developmental regulation
Source: Nat Commun. 2021 Apr 22;12:2395. doi: 10.1038/s41467-021-22604-3 (PMC8062507; doi:10.1038/s41467-021-22604-3)
Supplement: Supplementary file 16 — Supplementary Data 13 [file 41467_2021_22604_MOESM16_ESM.xlsx]

## Sheet: Sheet1
Supplementary Data 13. Summary of gene coexpression network in the E. sinensis AG-related module (midnightblue).
GeneID	Name	Fe	Cs	Bs	Gs	Hs	Z1	Z5	MB	MA	J1	Eyestalk	Gills	Hepatopancreas	Muscle	gonad	AG	testis	kWithin	Swissprot-annotation	KO_id	ko_definition
CCG003636.1	IDMY	0.0461372	0	0.288366	0.0906639	0.083371	0.242621	0.573716	0.850307	0.856135	4.52028	2.09435	1.10841	0.29209	6.12965	3.06232	64.2452	6.18953	56.0315	DMT3A_DANRE Doublesex- and mab-3-related transcription factor 3a OS=Danio rerio GN=dmrt3a PE=1 SV=2	--	--
CCG031754.1	SPATA1	1.49397	0.649213	0.0762249	0.167759	0.347095	1.45903	0.751945	0.342034	0.475242	0.634772	0.187513	0	0	0	1.62756	48.0867	0.727099	55.4963	SPAT1_HUMAN Spermatogenesis-associated protein 1 OS=Homo sapiens GN=SPATA1 PE=2 SV=3	--	--
scaffold_4645_unigene_1	IAG1	1.18536	0.587891	1.1044	0	0.0465645	0	0.213622	0.165188	0.860706	1.53284	0	6.12193	0	0	1.16451	204122	432.109	54.1691	insulin-like androgenic gland factor [Callinectes sapidus]	--	--
CCG016613.1	InR1	0	0	0	0.177414	0.48943	0	1.77756	1.30219	4.10452	3.71192	2.64407	0.722993	0.0816532	0.125599	3.05998	131.247	10.4097	53.5886	INSR_AEDAE Insulin-like receptor OS=Aedes aegypti GN=InR PE=2 SV=2	K04527	insulin receptor [EC:2.7.10.1]
CCG070481.2	NCKX4	0.0742564	0	3.64662	1.53217	5.09895	9.85991	0.846429	3.98662	3.10032	4.35215	9.13376	0	0	0	0.209732	113.128	0	52.4957	NCKXH_DROME Probable sodium/potassium/calcium exchanger CG1090 OS=Drosophila melanogaster GN=CG1090 PE=2 SV=4	K13752	solute carrier family 24 (sodium/potassium/calcium exchanger), member 4
CCG028907.1	KCNN2-1	0.961225	0.406104	0.190725	0.629632	3.6669	15.0239	0.664046	4.02232	2.47733	2.33571	4.69181	0	0	3.49165	4.67569	25.6897	4.39207	51.6718	KCNN_DROME Small conductance calcium-activated potassium channel protein OS=Drosophila melanogaster GN=SK PE=2 SV=2	K04943	potassium intermediate/small conductance calcium-activated channel subfamily N member 2
CCG072882.1	KCNN2-2	0	0	0	0.986423	1.42541	4.14813	1.4862	2.06862	1.33068	1.50553	2.9402	0	0.129712	1.99523	2.63304	18.8645	1.22153	51.664	KCNN_DROME Small conductance calcium-activated potassium channel protein OS=Drosophila melanogaster GN=SK PE=2 SV=2	K06279	src homology 2 domain-containing transforming protein C
New072099.2	MUC2	0.150592	0.33402	0.0896405	1.18371	2.31304	0.329965	0.260085	0.160893	0.279442	0.263468	0	0	0	0	0.567116	19.6262	1.07969	51.6579	NACAM_HUMAN Nascent polypeptide-associated complex subunit alpha, muscle-specific form OS=Homo sapiens GN=NACA PE=1 SV=1	K10955	intestinal mucin-2
New019165.1	MUC5	0.0786792	0	0.0702512	0	0	0.413749	0.244594	0.44132	0.729996	1.72066	2.18902	0.630069	0	1.42293	2.66669	36.0617	7.11775	51.0267	MUC5A_HUMAN Mucin-5AC OS=Homo sapiens GN=MUC5AC PE=1 SV=4	--	--
CCG028908.1	KCNN3	0	0.318114	0	0.43841	1.00786	3.51963	0.34678	1.25139	1.24197	1.07339	2.61351	0	0	1.86222	1.89039	7.4241	0.602324	50.6209	KCNN_DROME Small conductance calcium-activated potassium channel protein OS=Drosophila melanogaster GN=SK PE=2 SV=2	K04944	potassium intermediate/small conductance calcium-activated channel subfamily N member 3
New008744.1	MUC1	0	0.0985892	0	0	0.281119	0.545397	0	0.166212	0.384907	0	0.30374	0.415273	0	0	0.439398	4.85232	0.323324	48.9202	PRP_PIG Basic proline-rich protein OS=Sus scrofa PE=1 SV=2	K06568	mucin 1, transmembrane
CCG061382.1	ACSBG	0.339171	0	0	0	0.612889	0	0	0	0	0.593396	1.48997	0.90537	1.84051	0.471845	0.478983	8.86989	3.93092	48.3359	LUCI_LUCLA Luciferin 4-monooxygenase OS=Luciola lateralis PE=2 SV=1	K15013	long-chain-fatty-acid--CoA ligase ACSBG [EC:6.2.1.3]
CCG058497.1	CCG058497.1	0	0	0	0	0	0	0	0	0	0	2.01384	0.458886	0	0	0	11.8138	0	48.3355	--	--	--
CCG063231.1	CCG063231.1	0	0	0	0.448374	0	0	0.472881	0	0	0	0.668228	0	0	0	0	14.5414	0	47.3245	--	--	--
CCG038644.1	VKORC1	33.1244	44.1106	8.59924	18.6388	22.6769	7.86545	0	4.56019	2.57239	4.72302	17.5215	29.4087	19.7962	1.82703	24.7289	282.936	28.3303	47.2377	VKORL_RAT Vitamin K epoxide reductase complex subunit 1-like protein 1 OS=Rattus norvegicus GN=Vkorc1l1 PE=1 SV=1	K05357	vitamin-K-epoxide reductase (warfarin-sensitive) [EC:1.1.4.1]
CCG075074.1	CADM1	0	0	0.138762	0.0763485	1.9658	3.06469	2.57669	1.68116	3.38849	2.1072	1.82056	0	0	0	0.658416	8.93073	1.33636	45.3808	CADM1_MOUSE Cell adhesion molecule 1 OS=Mus musculus GN=Cadm1 PE=1 SV=2	K06781	immunoglobulin superfamily, member 4
CCG067634.1	HCN2	1.40035	0.716781	0	0.211679	1.16791	18.1268	2.23249	4.92001	6.39639	8.29226	10.7261	0	0.194846	0	0.608493	39.3067	3.75815	45.2384	HCN4_RABIT Potassium/sodium hyperpolarization-activated cyclic nucleotide-gated channel 4 OS=Oryctolagus cuniculus GN=HCN4 PE=2 SV=1	K08282	non-specific serine/threonine protein kinase [EC:2.7.11.1]
CCG019732.1	LRP1	2.47645	3.66193	7.4057	18.1527	17.5804	4.65104	0.244402	2.42536	0.674717	1.16913	24.2906	8.18448	4.33727	2.62489	5.24593	43.9224	21.1366	45.1194	LRP1_MOUSE Prolow-density lipoprotein receptor-related protein 1 OS=Mus musculus GN=Lrp1 PE=1 SV=1	K04550	low density lipoprotein-related protein 1 (alpha-2-macroglobulin receptor)
CCG065234.1	CCG065234.1	0	0	0.148411	0.32663	0.300356	1.52964	1.72242	2.13103	3.70122	2.03562	0.243394	0	0.150328	0	0	12.8209	1.28427	44.9977	--	--	--
CCG062030.1	CCG062030.1	0.30986	0	40.3936	23.4428	21.2771	13.8504	20.5499	14.4009	34.2116	42.827	9.52843	13.234	5.04435	1.50874	9.18938	224.863	49.6573	44.546	--	--	--
CCG040672.1	GRIN2B	0	0	0.192362	0.635036	0.194652	0.566464	0	0.949475	0.199887	0.753842	1.57736	0	0	3.07206	1.36911	8.10227	1.14399	44.215	NMDE3_MOUSE Glutamate receptor ionotropic, NMDA 2C OS=Mus musculus GN=Grin2c PE=1 SV=2	K05210	glutamate [NMDA] receptor subunit epsilon-2
New025456.1	GGCX-1	0.559129	0.885839	1.77506	2.31956	2.86268	0.163349	0.772529	0.398249	0.345845	0.597802	0.545829	0.829175	0.0561871	0.302495	4.38672	195.772	18.7399	43.8696	VKGC_SHEEP Vitamin K-dependent gamma-carboxylase OS=Ovis aries GN=GGCX PE=2 SV=1	K10106	vitamin K-dependent gamma-carboxylase [EC:4.1.1.90]
CCG043896.1	CADN	0	0.381737	0	0	0.907076	2.11178	0.416135	0.965357	0.74518	0.526935	0	0.267989	0	0	1.98491	4.45191	2.67155	43.3773	CADN_DROME Neural-cadherin OS=Drosophila melanogaster GN=CadN PE=1 SV=2	K10414	dynein heavy chain 2, cytosolic
CCG003417.1	GGCX-2	0.110082	0.209286	0.638885	1.67649	1.54163	0.217082	0.0570361	0.308731	0.255338	0.0962967	0.0805976	0.220386	0.149339	0.0765713	0.466378	96.0726	7.10321	43.282	VKGC_MOUSE Vitamin K-dependent gamma-carboxylase OS=Mus musculus GN=Ggcx PE=1 SV=1	K10106	vitamin K-dependent gamma-carboxylase [EC:4.1.1.90]
CCG078833.1	CCG078833.1	0.317705	0	1.13469	1.24864	0	1.25303	1.64611	1.52746	0.29477	1.11168	3.72177	0.848068	0.86201	0	0.897335	8.2624	2.4263	42.3439	--	--	--
CCG080377.1	TRET1	0.204887	1.11989	1.28058	1.15754	26.4718	46.8012	7.96178	6.89541	9.93256	16.1307	71.5549	0	0	0.997615	6.65493	322.461	11.1051	42.2863	TRET1_CULQU Facilitated trehalose transporter Tret1 OS=Culex quinquefasciatus GN=Tret1 PE=3 SV=1	K14258	facilitated trehalose transporter
CCG035843.1	InR2	31.8324	24.8637	0.546589	0.601477	0.703939	1.82908	0.346011	0.26756	0.619606	2.09333	1.54833	1.85691	2.01327	0.0774202	35.6019	91.5169	22.0621	41.6295	INSR_AEDAE Insulin-like receptor OS=Aedes aegypti GN=InR PE=2 SV=2	K04527	insulin receptor [EC:2.7.10.1]
CCG052964.1	HNT	0	0	0.664004	1.09603	2.39367	7.33256	1.2041	4.80444	1.46621	2.64281	4.49197	0.186104	0	0.387961	2.10043	12.9405	2.61575	41.2441	LACH_SCHAM Lachesin OS=Schistocerca americana GN=LAC PE=1 SV=1	K06774	neurotrimin	40.8256
New034659.1	CGR1	0	0	0.509321	1.45722	2.57692	1.49984	1.06398	1.64549	1.90529	0.798387	0	0.4568	0.72226	0	0.161112	13.3946	1.57747	41.193	MYOM_DICDI Myosin-M heavy chain OS=Dictyostelium discoideum GN=myoM PE=1 SV=1	K14822	rRNA-processing protein CGR1
CCG046016.1	POL4	0	0.413136	2.71638	4.27023	3.53406	3.99958	0.675545	2.00245	2.92346	3.5167	20.6832	15.6617	12.1851	0.226731	20.1007	74.9345	49.0848	40.8256	POL4_DROME Retrovirus-related Pol polyprotein from transposon 412 OS=Drosophila melanogaster GN=POL PE=3 SV=1	K09365	POU domain transcription factor, class 3
CCG019730.1	LRP	4.04817	3.55955	13.1931	24.9589	25.2372	3.99151	0.314619	3.16271	0.657291	1.59355	20.0064	11.3463	5.30878	3.59021	5.71689	44.8938	18.1616	40.6823	LRP_CAEEL Low-density lipoprotein receptor-related protein OS=Caenorhabditis elegans GN=lrp-1 PE=1 SV=1	K06233	low density lipoprotein-related protein 2
CCG015814.1	HCN2	0.242499	0.230518	0	0	0.438201	10.8394	0.502579	1.94315	3.93739	3.39411	5.32645	0	0.21932	0	2.56846	16.9028	4.04391	40.6741	HCN2_HUMAN Potassium/sodium hyperpolarization-activated cyclic nucleotide-gated channel 2 OS=Homo sapiens GN=HCN2 PE=1 SV=3	K08282	non-specific serine/threonine protein kinase [EC:2.7.11.1]
New016534.1	RBM26	10.0395	11.3612	1.49401	4.93212	9.07076	7.54206	0.990799	3.06462	4.43559	3.76382	1.05007	0.63807	0.432373	0	5.06353	40.485	1.63653	40.5012	RBM26_XENLA RNA-binding protein 26 OS=Xenopus laevis GN=rbm26 PE=2 SV=2	K12831	splicing factor 3B subunit 4
CCG070630.1	PFKA	20.8593	54.5404	12.9901	15.1466	13.0142	30.5899	14.427	75.2351	50.3729	26.1276	132.831	144.154	55.8122	59.1436	14.0146	297.549	17.7643	40.2499	PFKA_DROME ATP-dependent 6-phosphofructokinase OS=Drosophila melanogaster GN=Pfk PE=2 SV=2	K00850	6-phosphofructokinase [EC:2.7.1.11]
CCG073924.1	FCN	0.0809634	0.307853	0.216872	4.97189	12.2163	5.05592	17.4089	14.7593	26.1038	18.4498	42.2061	18.5323	0.183061	5.94144	4.9737	165.806	27.852	39.917	FBCD1_XENTR Fibrinogen C domain-containing protein 1 OS=Xenopus tropicalis GN=fibcd1 PE=2 SV=1	K10104	ficolin
New027055.1	ABCF4	0	0	0	0	0.887708	0.469701	1.85114	2.14715	2.81763	1.48454	1.5695	0.238425	0.161563	0.372774	0.126138	6.19314	0.532904	39.8479	ABCF4_DICDI ABC transporter F family member 4 OS=Dictyostelium discoideum GN=abcF4 PE=3 SV=1	K14822	rRNA-processing protein CGR1
CCG070631.1	PFKA	12.234	35.0086	7.54512	7.31143	7.9768	16.4154	6.40409	34.4626	21.9997	14.0119	72.5816	61.4423	30	26.1435	6.94646	133.444	10.552	39.6323	PFKA_DROME ATP-dependent 6-phosphofructokinase OS=Drosophila melanogaster GN=Pfk PE=2 SV=2	K00850	6-phosphofructokinase [EC:2.7.1.11]
CCG016701.7	RCBT1	5.61481	3.92321	3.17084	4.47945	5.63671	3.91163	0.348106	1.42281	2.49343	2.56079	7.02725	16.6533	5.46873	0.66762	6.57388	28.1312	12.6907	39.0511	RCBT1_MOUSE RCC1 and BTB domain-containing protein 1 OS=Mus musculus GN=Rcbtb1 PE=2 SV=1	K11494	RCC1 and BTB domain-containing protein
CCG067641.1	HCN2	0	0	0	0	0.249197	2.53819	0	0.884026	1.0236	0.482542	2.01937	0	0	0	0	4.92843	0.423739	38.9389	HCN2_HUMAN Potassium/sodium hyperpolarization-activated cyclic nucleotide-gated channel 2 OS=Homo sapiens GN=HCN2 PE=1 SV=3	K08282	non-specific serine/threonine protein kinase [EC:2.7.11.1]
CCG019149.1	NOC3	0.0622796	0.0888037	0.222433	0.703714	0.647108	1.59661	0	0.299428	0	0	0.364789	0.24937	0.281633	0.0433208	1.27531	4.75603	2.56392	38.9116	--	K14834	nucleolar complex protein 3
CCG070998.1	CCG070998.1	0	0	0.14274	0.863906	6.21087	12.0847	1.73942	6.66117	5.63631	7.06216	17.5569	2.02699	0.43375	0	0.677288	25.1651	2.22478	38.5153	--	--	--
CCG012679.1	S17A5	26.0197	20.3564	9.45749	16.9683	28.7102	54.0356	54.1644	103.879	190.781	87.5204	573.879	501.404	89.1323	155.923	64.8736	1230.66	100.333	38.5068	S17A5_SHEEP Sialin OS=Ovis aries GN=SLC17A5 PE=2 SV=1	K08193	MFS transporter, ACS family, solute carrier family 17 (sodium-dependent inorganic phosphate cotransporter), other
CCG026345.1	CCG026345.1	0.332433	0.158004	54.467	18.6179	30.7865	8.52228	16.1907	9.05688	22.9784	16.285	5.35467	6.87721	4.2092	3.00606	14.084	108.887	61.5086	37.9293	--	--	--
CCG059236.1	NGL1	1.28398	0.900872	2.89339	6.96864	19.5281	32.9965	7.44457	11.0969	11.1471	9.52035	7.29678	0.612034	0.165892	0.0425293	15.8875	39.9794	17.8577	37.6766	SLIT_DROME Protein slit OS=Drosophila melanogaster GN=sli PE=1 SV=2	K07523	netrin-G1 ligand
CCG059267.2	HES4	0.268435	0.382758	41.9441	48.0024	27.4063	11.9987	9.45762	6.02273	16.1887	12.9151	6.68228	6.09067	0.121388	4.66799	4.35951	77.7489	2.7047	37.2098	HES4_HUMAN Transcription factor HES-4 OS=Homo sapiens GN=HES4 PE=2 SV=1	K09090	hairy and enhancer of split, invertebrate
CCG016087.1	S17AA	3.46667	4.61354	0.247626	1.63496	2.25516	2.91682	1.00585	0.555569	1.02925	0.849113	0.203053	0.370151	0.62706	0	14.0996	29.3513	21.5006	36.9709	S17AA_XENLA Transcription factor Sox-17-alpha-A OS=Xenopus laevis GN=sox17a-a PE=1 SV=1	K04495	transcription factor SOX17 (SOX group F)
CCG040467.1	CCG040467.1	0	0	0.941602	1.03616	1.5245	6.1002	2.40414	4.22513	3.91376	3.50552	2.7796	3.09652	2.67054	0	0.893565	13.0372	1.93477	36.8608	--	--	--
CCG032244.3	LCLT1	0.466518	0.443468	0.249927	0	0	1.22664	1.06354	2.91581	3.63587	1.63239	0.956385	0.871713	0.590696	0	0.658824	4.92048	3.85927	36.3643	LCLT1_MOUSE Lysocardiolipin acyltransferase 1 OS=Mus musculus GN=Lclat1 PE=1 SV=2	K13513	lysocardiolipin and lysophospholipid acyltransferase [EC:2.3.1.- 2.3.1.51]
CCG058137.1	LDH	315.64	361.612	68.8565	40.5977	46.7422	200.972	343.3	612.925	574.304	244.101	523.869	752.239	257.828	150.83	235.655	1414.76	193.9	36.19	LDH_DROME L-lactate dehydrogenase OS=Drosophila melanogaster GN=ImpL3 PE=2 SV=1	K00016	L-lactate dehydrogenase [EC:1.1.1.27]
CCG024291.1	PXDN	4.54598	4.98365	1.89732	8.9846	18.6483	14.0367	15.2152	32.9936	22.2688	31.9202	11.5537	1.4878	1.48075	5.52461	11.0442	81.507	13.1735	36.1371	PXDN_MOUSE Peroxidasin homolog OS=Mus musculus GN=Pxdn PE=1 SV=2	K00431	thyroid peroxidase [EC:1.11.1.8]
CCG065459.1	CCG065459.1	1.14698	2.27683	21.9583	43.8521	43.4945	39.6934	20.6949	45.8728	47.1371	82.7173	128.683	78.974	23.1267	5.32665	79.7507	262.445	226.571	36.0611	--	--	--
CCG062081.7	EVI1	0	0.53701	20.8248	27.4359	46.5205	9.76103	4.43231	2.7807	3.06997	2.11791	0.590876	0	0	0	8.54777	62.9665	31.6796	35.1644	EVI1_MOUSE MDS1 and EVI1 complex locus protein EVI1 OS=Mus musculus GN=Mecom PE=1 SV=1	K04462	ecotropic virus integration site 1 protein
New049380.1	ABCA4	0.105309	0.333686	8.27451	40.2847	2.75929	6.32241	2.18253	8.52282	6.38353	4.11476	52.1732	36.6377	2.82554	3.1254	13.6326	71.4654	21.3219	34.981	ABCA4_MOUSE Retinal-specific ATP-binding cassette transporter OS=Mus musculus GN=Abca4 PE=2 SV=1	K05644	ATP-binding cassette, subfamily A (ABC1), member 4
CCG019728.1	LRP1	2.66898	3.70808	16.04	25.4675	24.5319	10.594	0.691432	6.12807	3.38112	3.86132	27.5832	9.59062	10.491	6.42636	5.50879	39.2188	16.0957	34.7487	LRP1_HUMAN Prolow-density lipoprotein receptor-related protein 1 OS=Homo sapiens GN=LRP1 PE=1 SV=2	K04550	low density lipoprotein-related protein 1 (alpha-2-macroglobulin receptor)
New033624.1	MST2	0.417615	0.119094	0.285875	1.61395	2.40227	30.0318	37.2745	45.9789	38.0365	39.5275	35.7741	0.575962	0.528776	96.4998	2.49666	225.863	3.06722	34.5345	MST2_DROHY Axoneme-associated protein mst101(2) OS=Drosophila hydei GN=mst101(2) PE=1 SV=1	K14822	rRNA-processing protein CGR1
CCG070632.1	PFKA	48.9277	117.158	16.655	27.3473	20.118	34.5372	11.9416	90.6978	44.8521	31.6093	175.325	226.931	103.076	122.208	21.7909	385.623	29.3276	34.4549	PFKA_DROME ATP-dependent 6-phosphofructokinase OS=Drosophila melanogaster GN=Pfk PE=2 SV=2	K00850	6-phosphofructokinase [EC:2.7.1.11]
CCG062082.1	HAM	0	0.507629	26.6485	32.1812	58.4882	18.1754	7.00937	4.65942	3.46826	3.11427	0.0868854	0	0	0	7.29005	81.6854	36.1079	34.3593	HAM_DROME Transcription factor hamlet OS=Drosophila melanogaster GN=ham PE=2 SV=1	K04462	ecotropic virus integration site 1 protein
New049083.1	New049083.1	0	0.274237	2.31829	1.98418	6.77701	9.48176	1.79369	5.31686	1.87366	3.28073	0.422443	0	0	0	2.85188	12.9603	1.1016	34.2373	--	--	--
CCG075073.1	CCG075073.1	0	0	0	0	2.96125	5.32933	2.94941	2.62626	3.44101	3.47065	1.51557	0	0	0	0.243606	7.54808	0.582777	34.0615	--	--	--
CCG080870.1	CCG080870.1	0	0	0	0	0	0	0	1.10201	0	0.451143	0	0.229443	2.0212	0	0.242772	5.71735	0.384622	33.8617	--	--	--
New050285.2	NACAM	0	0	0.781336	0.312654	0.754699	16.7336	9.39767	4.04782	13.6916	3.61868	0.990163	0.265441	0	0.11067	9.32461	82.2817	25.4159	33.4197	NACAM_HUMAN Nascent polypeptide-associated complex subunit alpha, muscle-specific form OS=Homo sapiens GN=NACA PE=1 SV=1	K13744	SH3 domain-containing guanine exchange factor
CCG043112.1	CCG043112.1	0	0	0	0	0	14.7179	6.54889	1.59157	4.35582	1.89545	3.9661	0.722993	0	1.00479	0.254998	24.8776	0	32.9626	--	--	--
CCG045927.1	CART	1.74701	5.7017	3.74369	6.06501	5.20885	7.27301	10.9827	5.45953	10.3737	7.89588	13.4731	0.388616	0	0.0405064	11.5956	34.5947	16.1389	32.9626	CART_DROME Carcinine transporter OS=Drosophila melanogaster GN=CarT PE=2 SV=1	K08202	MFS transporter, OCT family, solute carrier family 22 (organic cation transporter), member 4/5
CCG023882.2	GA2L3	4.22135	6.93513	15.2405	5.18458	11.6908	11.2803	1.09359	5.40476	3.74633	3.65258	11.5565	0.551167	7.5527	1.02132	6.86863	52.9965	8.55509	32.8946	GA2L3_HUMAN GAS2-like protein 3 OS=Homo sapiens GN=GAS2L3 PE=1 SV=1	--	--
CCG073337.1	SYT1	1.31037	3.06616	0.495003	0.396154	0.819647	9.4749	0.104452	0.84808	0.280565	0.969928	10.1844	0	0.091163	0	0.427045	13.2669	3.43098	32.8073	SYT16_HUMAN Synaptotagmin-16 OS=Homo sapiens GN=SYT16 PE=1 SV=2	K15290	synaptotagmin-1
New029541.1	New029541.1	0	0	0	0	0	0.496188	0.195552	0.151215	0	0.24762	0	0	0	0	1.59901	22.7385	8.08693	32.4479	--	--	--
New085783.1	New085783.1	0	0.411355	0	0	0	1.13781	0.896844	1.73376	1.60599	0.757091	0	0	0	0	0.611116	4.03045	0	32.3632	--	--	--
CCG082155.1	CCG082155.1	0	0.139524	0.78632	0.576856	0.928294	2.50851	0.304193	0	0.272361	0.513582	0.859708	1.37129	0.530985	0	0.207279	15.8923	1.35956	32.2266	--	--	--
CCG054978.1	CCG054978.1	0	0	0	0	0	0	0	0	0	0	0	0.587696	0	0	0	2.40486	0.348106	31.9865	--	--	--
CCG026580.1	CCG026580.1	2.87755	3.64717	7.42246	6.12588	16.7549	0.840676	2.65054	2.04959	3.1148	1.2586	0.468185	0	0	3.66957	2.48339	23.3751	0.610438	31.9053	--	--	--
New015632.1	PRP	0	0	7.21118	3.78454	4.15369	2.28689	2.18883	1.74234	3.63137	3.42378	1.45555	3.15087	1.91036	2.41996	17.8101	28.9504	17.0804	31.7805	PRP_PIG Basic proline-rich protein OS=Sus scrofa PE=1 SV=2	K06236	collagen, type I/II/III/V/XI, alpha
New006202.1	New006202.1	0.404817	0	1.08436	17.8988	0	0	0.419491	2.91943	0.375595	0.708246	13.634	7.02392	0.732245	0	4.00183	28.7141	13.0426	31.2186	--	--	--
CCG073042.1	NEFH	0	0.222717	0.326869	0.115102	0.0793824	3.1957	6.05448	21.0855	15.0808	31.755	55.9865	2.59937	0.397309	18.324	5.66619	163.102	12.7577	31.1545	ENPP_APLCA Enterin neuropeptides OS=Aplysia californica GN=ENPP PE=1 SV=1	K04574	neurofilament heavy polypeptide
New007092.1	GG6LV	0.526545	0.0834216	1.17536	1.72452	0.475739	0.346117	0.72751	1.26577	0.651381	0.690912	1.15655	1.75692	1.42865	0	1.23933	6.25469	2.41115	31.1093	GG6LV_HUMAN Golgin subfamily A member 6-like protein 22 OS=Homo sapiens GN=GOLGA6L22 PE=3 SV=1	K10421	CAP-Gly domain-containing linker protein 1
CCG022431.1	PELET	0	0	0.158562	0.232647	0.0534833	0.155644	0.368044	0.047433	0	0.207129	0.866805	0.869069	0.428294	0	3.26025	4.07774	2.62504	31.0197	PELET_DROME Transposable element P transposase OS=Drosophila melanogaster GN=T PE=1 SV=2	K14613	MFS transporter, PCFT/HCP family, solute carrier family 46 (folate transporter), member 1/3
CCG068686.1	CCG068686.1	1.1765	0.37279	0	0	1.77163	4.64013	1.62553	0.942731	1.81929	1.02917	0	0.523417	0	0	0	6.27671	0	30.7261	--	--	--
New054992.1	MUC2	0	0.531668	22.4101	7.00663	19.3922	8.82358	1.0867	6.55448	2.59464	3.9141	7.78048	0.373244	7.46115	0.729454	21.0299	46.4186	36.4591	30.4117	MUC2_HUMAN Mucin-2 OS=Homo sapiens GN=MUC2 PE=1 SV=2	K10955	intestinal mucin-2
CCG005511.1	CCG005511.1	0	0	0.226365	0	0	0.333298	0.788135	0.203147	0.470442	0.221774	2.59866	0.676741	0.229289	0	0	5.13503	0	30.355	--	--	--
CCG027916.1	CFDP2	0	0.89191	1.0472	1.84378	0.847735	1.54189	1.45842	0.563877	1.08817	1.43635	0.686963	1.56536	0.636437	0.163161	2.98133	6.81279	1.25607	30.2884	CFDP2_TRAJA Craniofacial development protein 2 OS=Tragulus javanicus GN=CFDP2 PE=2 SV=1	--	--
CCG075075.1	CCG075075.1	0	0.10196	0	0.105387	2.42275	1.69213	1.8895	1.28921	1.99033	1.12593	1.09943	0	0	0	3.63536	6.83787	7.37867	30.0554	--	--	--
CCG048455.1	CCG048455.1	0	0	0	0.425182	1.17294	0	0.448422	1.04026	1.20449	2.64982	1.26733	0	0	4.81607	0	5.95201	0.816509	30.0104	--	--	--
CCG047731.2	ABCA4	0	0.74268	21.3637	84.7767	5.29422	8.34542	5.31301	19.1725	13.8181	6.83444	69.2149	47.1849	4.76956	3.32862	18.1361	103.515	33.8456	29.7131	ABCA4_MOUSE Retinal-specific ATP-binding cassette transporter OS=Mus musculus GN=Abca4 PE=2 SV=1	K05644	ATP-binding cassette, subfamily A (ABC1), member 4
CCG061375.1	CCG061375.1	1.32098	0.869341	0.725834	1.09824	0.734475	0.801535	1.79006	1.3842	2.35697	1.6889	2.38073	2.03433	3.30844	0.141362	2.15251	5.36598	1.3338	29.6895	--	--	--
CCG064536.1	LRP1B	4.90756	5.06495	0.375589	47.5302	12.1619	11.429	13.3675	28.9877	48.0048	27.8432	144.136	205.296	18.3879	40.0857	33.2666	166.536	41.2207	28.9235	LRP1B_HUMAN Low-density lipoprotein receptor-related protein 1B OS=Homo sapiens GN=LRP1B PE=1 SV=2	K06233	low density lipoprotein-related protein 2
CCG042279.1	CCG042279.1	0	1.36769	215.965	96.2862	127.251	26.0609	31.9722	32.1529	52.5067	53.4207	27.3888	43.3136	19.8079	5.22636	34.3159	375.765	218.183	28.8275	--	--	--
CCG067637.1	HCN2	0.460526	0	0	0	0.312067	3.93536	0.119305	1.47608	1.49549	1.61142	2.36025	0	0	0	0.975543	5.5284	1.33435	28.6441	HCN2_HUMAN Potassium/sodium hyperpolarization-activated cyclic nucleotide-gated channel 2 OS=Homo sapiens GN=HCN2 PE=1 SV=3	K08282	non-specific serine/threonine protein kinase [EC:2.7.11.1]
CCG047399.2	SPON2	15.4453	10.7914	1.79281	3.03515	11.164	13.7062	2.40078	6.74512	4.72903	9.05248	7.68976	4.84442	0.27938	2.90076	10.5789	27.4663	7.53463	28.4173	SPON2_RAT Spondin-2 OS=Rattus norvegicus GN=Spon2 PE=2 SV=1	--	--
CCG067065.2	CCG067065.2	0.058505	0.444915	5.43276	68.3483	2.32584	3.92266	0.363755	4.87554	2.76837	1.53536	90.8104	53.4105	4.65633	3.58118	15.6981	94.7137	34.1908	28.3244	--	--	--
CCG077644.1	CCG077644.1	1.87303	1.06829	1.33792	0	2.36923	11.8196	9.31647	31.8184	42.0554	24.5772	108.063	114.495	14.9072	19.0217	11.6386	137.329	11.4938	28.2501	--	--	--
New049384.1	New049384.1	0	0.25863	2.18635	32.2125	1.2291	1.52016	0.634353	4.68726	2.14567	1.78501	43.2265	19.2459	1.59943	0.80431	7.10816	43.6612	18.5735	28.1797	--	--	--
CCG008791.1	TN	2.50987	3.31946	1.07179	1.71552	3.05645	5.88199	1.35696	4.10976	3.13866	5.05934	14.0618	20.3905	0.789551	1.82173	1.23286	26.4538	4.85706	27.8172	TENR_CHICK Tenascin-R OS=Gallus gallus GN=TNR PE=1 SV=1	K06252	tenascin
CCG003145.1	NCAM1	0.0887924	0.168811	0.739957	5.11823	25.6185	6.14794	17.0834	23.2896	15.8999	17.1399	12.0486	4.54286	0.240915	3.43813	11.1601	36.7778	19.4603	27.781	NCAM1_CHICK Neural cell adhesion molecule 1 OS=Gallus gallus GN=NCAM1 PE=1 SV=3	K06491	neural cell adhesion molecule
CCG074947.1	FUTSC	0.860442	0.512939	0.0651079	3.15243	10.3041	15.9902	8.20604	10.0266	8.71397	16.7123	48.263	4.88563	16.8697	0.568078	20.1629	57.8376	28.5448	27.6408	FUTSC_DROME Microtubule-associated protein futsch OS=Drosophila melanogaster GN=futsch PE=1 SV=4	K10429	microtubule-associated protein 1
New079959.1	New079959.1	0	0	0.851018	2.49727	2.58344	1.25303	0.493832	0.509154	0.29477	0.277919	1.86089	1.90815	1.29301	0.331486	16.6007	41.2655	21.8818	26.7594	--	--	--
CCG064863.1	ALF	213.819	471.24	61.9034	102.685	312.272	1478.17	774.143	3578.11	2110.71	690.343	1897.27	2802.72	152.757	2827.86	140.617	5203.05	203.888	26.7439	ALF_DROME Fructose-bisphosphate aldolase OS=Drosophila melanogaster GN=Ald PE=1 SV=5	K01623	fructose-bisphosphate aldolase, class I [EC:4.1.2.13]
New074108.1	WNK4	0	0.082271	0.618211	1.44562	1.87671	3.98234	1.34527	2.91271	1.04389	2.95265	5.82971	0.346538	0	1.56522	3.42225	11.9681	9.50395	26.432	WNK4_RAT Serine/threonine-protein kinase WNK4 OS=Rattus norvegicus GN=Wnk4 PE=1 SV=3	K09087	hairy and enhancer of split 2/6/7
CCG006841.1	CCG006841.1	1.71909	0.65366	2.4559	5.74287	5.28092	6.78011	1.42512	0.826504	2.55199	1.50381	1.00692	1.37666	1.24381	0	3.39881	13.182	4.21039	26.4243	--	--	--
CCG056225.1	CCG056225.1	0	0	0	0	0	0	0.185775	0	0	0	1.31259	8.37467	4.70206	0	0.506353	25.47	0.850373	25.9509	--	--	--
CCG057780.1	TITIN	0.53588	0.287118	0.904757	1.47427	3.12512	22.0575	6.38096	13.7174	11.8242	5.34402	32.8005	11.9118	0.220299	12.1178	3.26103	37.7422	8.42609	24.6706	TITIN_DROME Titin OS=Drosophila melanogaster GN=sls PE=1 SV=3	K12567	titin [EC:2.7.11.1]
CCG022473.4	MAFK	0	0	0	0.997827	5.43984	1.81195	0.150338	0.116252	0	0	1.69954	0	4.5268	0	24.0737	31.1749	33.6589	24.0066	MAFK_MOUSE Transcription factor MafK OS=Mus musculus GN=Mafk PE=1 SV=1	K09037	transcription factor MAFF/G/K
CCG043534.1	MAK	0.324552	0.342796	0.289786	0.354319	1.49876	4.97792	1.42	2.1383	2.2417	3.72236	2.27063	0.818215	0.0652287	0.0501674	0.763895	3.75977	1.37215	23.7655	MAK_MOUSE Serine/threonine-protein kinase MAK OS=Mus musculus GN=Mak PE=1 SV=2	K08829	male germ cell-associated kinase [EC:2.7.11.22]
CCG054458.1	PCYOX	9.04719	10.8196	17.9802	31.2558	16.8758	6.90625	2.11697	16.3699	16.5174	10.4672	40.1714	32.7196	48.3026	16.8493	34.2083	61.0794	40.9892	22.807	PCYOX_RAT Prenylcysteine oxidase OS=Rattus norvegicus GN=Pcyox1 PE=1 SV=1	K05906	prenylcysteine oxidase / farnesylcysteine lyase [EC:1.8.3.5 1.8.3.6]
CCG081983.1	CHST1	0.39422	0.499656	9.26911	19.6897	36.7461	22.8039	29.4127	33.3263	31.7604	37.474	7.50444	2.19232	27.2752	2.37652	10.3922	69.3129	23.2032	22.4765	CHST1_DANRE Carbohydrate sulfotransferase 1 OS=Danio rerio GN=chst1 PE=2 SV=2	K01025	[EC:2.8.2.-]
CCG046938.1	FAS1-1	3.61198	1.5847	0.909636	2.18396	6.248	17.3303	43.4754	18.6768	37.8949	57.3601	55.4226	18.3357	1.11683	30.9653	19.6189	106.921	40.1075	21.8848	POSTN_HUMAN Periostin OS=Homo sapiens GN=POSTN PE=1 SV=2	--	--
CCG032550.1	FAT2	0	0.0594977	0.307371	1.69119	2.79927	2.016	0.064859	1.50461	0.464576	1.31405	4.58261	5.97296	0.283037	1.41495	4.99408	6.26145	5.41905	21.6876	FAT2_DROME Fat-like cadherin-related tumor suppressor homolog OS=Drosophila melanogaster GN=kug PE=2 SV=3	K04601	cadherin EGF LAG seven-pass G-type receptor 2 (flamingo)
CCG065946.1	PLOD1	2.87474	4.88733	6.61444	10.6464	14.2355	1.88967	1.48947	7.92946	4.56505	3.53031	23.962	10.7727	1.74997	3.88389	3.59132	22.4292	11.0992	21.4796	PLOD1_CHICK Procollagen-lysine,2-oxoglutarate 5-dioxygenase 1 OS=Gallus gallus GN=PLOD1 PE=1 SV=1	K13647	procollagen-lysine,2-oxoglutarate 5-dioxygenase, invertebrate [EC:1.14.11.4]
CCG054459.1	PCYOX	5.96515	13.1597	18.1894	27.757	17.9992	3.40323	1.74945	17.406	13.1576	10.5348	39.2247	33.7991	32.777	9.08143	31.4711	51.1346	34.8283	21.3196	PCYOX_PONAB Prenylcysteine oxidase OS=Pongo abelii GN=PCYOX1 PE=2 SV=1	K05906	prenylcysteine oxidase / farnesylcysteine lyase [EC:1.8.3.5 1.8.3.6]
CCG044401.1	SPB5	0	0.460294	0.792641	5.23343	0.0729161	0	0	0.452673	0.898529	0.494178	0.472701	0	0	0	15.7279	18.1699	20.0584	21.1674	SPB5_HUMAN Serpin B5 OS=Homo sapiens GN=SERPINB5 PE=1 SV=2	K10139	serpin B5
CCG012589.1	CCG012589.1	0	0.751451	132.52	47.9619	71.959	12.4711	11.0587	13.4605	19.9864	24.0302	18.8103	19.5189	10.188	4.9488	54.423	174.292	158.31	20.715	--	--	--
CCG012004.1	CCG012004.1	1.32098	0.627857	0.29487	1.29793	2.38704	1.73666	4.1066	3.17552	2.75766	2.60001	1.93434	0	0	0	1.86551	14.0777	2.58122	20.651	--	--	--
New023993.1	New023993.1	0	0	0	0	0	1.40411	0	0	0.743198	0	0.781968	0	0	2.97162	0	4.22999	0	20.5919	--	--	--
CCG038462.1	CCG038462.1	2.56483	3.483	0.490733	9.54022	35.7534	9.87487	2.46796	4.2572	5.26929	1.76286	19.3152	15.4045	4.63933	2.54865	6.72674	40.2464	9.996	20.3174	--	--	--
CCG078380.1	ABRU	1.05679	0.502286	1.88717	3.63419	2.86445	0.347332	0.547547	0.423402	0.49025	0.231112	4.25555	0.705235	2.86732	0.367542	1.49241	3.94666	1.21769	20.2495	ABRU_DROME Protein abrupt OS=Drosophila melanogaster GN=ab PE=1 SV=2	K02174	broad
CCG043786.2	ITA1	45.4693	49.5884	42.1681	35.7302	45.1315	26.2493	21.5827	45.1525	36.4469	36.5466	134.553	103.288	2.68644	191.075	41.2033	181.168	33.3138	19.714	ITA1_DROME Integrin alpha-PS1 OS=Drosophila melanogaster GN=mew PE=1 SV=2	K06485	integrin alpha 6
CCG045306.2	NTAQ1	3.46892	10.1512	0.910981	3.74253	4.17894	10.6412	0.493386	2.99766	1.38838	4.99803	18.0277	22.1509	8.98141	18.783	2.4014	28.2016	7.48741	19.2776	NTAQ1_ANOGA Protein N-terminal glutamine amidohydrolase OS=Anopheles gambiae GN=tun PE=3 SV=3	--	--
CCG002805.1	AT131	0	0	0	0.465294	0.570488	0.207525	0.327151	0.252976	0.439375	0.276172	4.16066	4.42435	3.71188	0.1098	2.898	4.69041	3.85201	19.1606	AT131_MOUSE Manganese-transporting ATPase 13A1 OS=Mus musculus GN=Atp13a1 PE=1 SV=2	K14950	cation-transporting ATPase 13A1 [EC:3.6.3.-]
CCG014130.1	DOP2R-1	2.04291	1.24841	0	0	0.52737	2.8776	0.302424	0.701567	0.947721	1.14884	0.85471	0.19476	0.395923	0	2.88504	5.73997	0.326481	18.7385	DRD2L_DROME Dopamine D2-like receptor OS=Drosophila melanogaster GN=Dop2R PE=2 SV=1	K14049	dopamine D2-like receptor
CCG079575.1	MYSA	0.968669	0.590967	0.0516362	0.170465	23.1994	949.524	480.782	881.875	566.772	799.319	339.834	0.366633	0.745321	663.122	27.6657	1157.9	25.2804	18.6536	MYSA_DROME Myosin heavy chain, muscle OS=Drosophila melanogaster GN=Mhc PE=1 SV=4	K10352	myosin heavy chain
CCG080926.1	TMTC4	0	0	0	0	0	0.295933	0	0.0901865	0.417702	0.196912	0.494428	0.300437	0	0	1.27156	3.97532	1.28931	18.5077	TMTC4_MOUSE Transmembrane and TPR repeat-containing protein 4 OS=Mus musculus GN=Tmtc4 PE=2 SV=1	--	--
CCG012745.3	ANO8	0.263273	0	1.097	2.71611	8.92011	12.1141	3.77396	4.71146	5.98456	7.40811	3.6624	0	0.674638	13.582	4.58551	14.1206	6.72105	18.4413	ANO8_HUMAN Anoctamin-8 OS=Homo sapiens GN=ANO8 PE=1 SV=3	K13982	probable ATP-dependent RNA helicase DDX4 [EC:3.6.4.13]
CCG000164.3	GDE	190.804	218.635	13.6982	39.5915	103.5	290.418	85.3611	233.288	179.457	94.4147	324.146	147.765	31.6367	424.774	53.5043	525.809	42.7582	18.4403	GDE_HUMAN Glycogen debranching enzyme OS=Homo sapiens GN=AGL PE=1 SV=3	K01196	glycogen debranching enzyme [EC:2.4.1.25 3.2.1.33]
CCG057109.1	CCG057109.1	0	0	0	0	0	4.56875	5.60182	0.618818	2.14956	2.36445	3.95796	0.515364	0	0	0.545304	7.06696	0	18.1923	--	--	--
scaffold_6329_unigene_1	G3P	930.545	747.369	1182.24	1261.98	1852.66	3683.43	4013.81	8723.71	8227.1	2238.23	4612.63	5939.73	1664.21	6652.33	2283.99	11388.1	1037.09	18.1258	G3P_PANVR Glyceraldehyde-3-phosphate dehydrogenase OS=Panulirus versicolor PE=1 SV=1	K00134	glyceraldehyde 3-phosphate dehydrogenase [EC:1.2.1.12]
CCG006844.1	CLN7	0.0828339	0.0393706	1.99694	2.52303	2.95623	3.37588	1.63089	1.3275	1.11439	1.1956	2.48656	2.15586	1.8729	0.547371	3.68485	11.8645	6.26422	17.9973	--	K12307	MFS transporter, ceroid-lipofuscinosis neuronal protein 7
CCG003754.1	GDE	95.4645	110.706	4.7406	19.0713	46.1014	110.049	16.8984	92.7675	50.0924	30.5207	162.509	59.0368	13.4701	199.499	29.4561	221.576	28.8735	17.9706	GDE_HUMAN Glycogen debranching enzyme OS=Homo sapiens GN=AGL PE=1 SV=3	K01196	glycogen debranching enzyme [EC:2.4.1.25 3.2.1.33]
CCG018400.1	MLR	0	0	3.20145	10.1623	69.0275	1846.9	2431.36	3475.66	3308.78	2690.65	1411.14	1.84059	34.673	4680.35	72.6422	6598.66	106.402	17.9246	MLR_BOMMO Myosin regulatory light chain 2 OS=Bombyx mori PE=1 SV=1	K10351	myosin regulatory light chain 2
CCG080159.2	TCTE1	5.95332	8.42446	5.37602	8.37529	1.77259	5.95894	3.43508	2.33099	4.64482	5.62206	4.85411	7.94578	0.24474	2.11758	2.67507	16.7592	9.14638	17.7276	--	--	--
CCG071504.2	HMCN1	1.35315	1.74271	3.07896	8.32026	9.50458	1.60679	3.34718	7.13525	11.3802	8.70589	27.9958	19.9244	3.78984	8.50142	3.39037	20.4568	10.8346	17.5293	HMCN1_HUMAN Hemicentin-1 OS=Homo sapiens GN=HMCN1 PE=1 SV=2	K08023	latent transforming growth factor beta binding protein
CCG034958.1	CCG034958.1	13.9255	10.4138	0.437983	1.09781	2.16674	8.8134	3.81232	4.41101	5.71426	4.50555	1.19715	0	0.320407	0.0947789	4.1179	15.0384	6.18546	17.2824	--	--	--
CCG054460.1	PCYOX	20.4637	39.4041	55.3616	81.6291	50.0946	7.47308	5.7998	39.102	34.9709	23.4856	96.4273	74.5842	76.799	28.4685	68.6665	126.898	86.7849	17.2722	PCYOX_PONAB Prenylcysteine oxidase OS=Pongo abelii GN=PCYOX1 PE=2 SV=1	K05906	prenylcysteine oxidase / farnesylcysteine lyase [EC:1.8.3.5 1.8.3.6]
New065180.1	RP1L1	4.64961	4.44187	1.11534	15.7509	44.9776	20.6798	2.46901	10.4914	7.34019	6.15163	38.9204	26.8298	6.96679	2.99285	30.5772	71.0188	62.5254	17.1457	RP1L1_HUMAN Retinitis pigmentosa 1-like 1 protein OS=Homo sapiens GN=RP1L1 PE=1 SV=4	K13171	serine/arginine repetitive matrix protein 1
CCG021123.5	CADN-2	0.62471	0.698641	0.164057	0.397169	0.763644	4.00983	2.05631	1.4723	2.96626	2.57167	1.07621	0	0.0332351	0.0511223	9.65259	7.5224	11.1154	16.9567	CADN_DROME Neural-cadherin OS=Drosophila melanogaster GN=CadN PE=1 SV=2	K10414	dynein heavy chain 2, cytosolic
scaffold_73179_unigene_5	scaffold_73179_unigene_5	0	0.143367	1.14463	0.926161	3.30445	3.61855	3.36013	2.3868	4.23292	1.45125	1.15944	1.91229	0.988916	0.104907	1.17143	4.23724	1.90205	16.8109	--	--	--
CCG056435.1	CCG056435.1	0.440327	0.418572	0.39316	0	0	2.89443	1.82516	1.41134	0	0	0	0	0.796477	0	3.10919	3.87805	1.72081	16.7648	--	--	--
CCG063994.1	ABCA12	0	0.710681	118.726	22.6667	14.5711	9.82875	20.6961	8.04464	12.9812	15.4157	7.3505	52.4575	7.14796	1.78297	42.0812	123.491	107.274	16.7394	--	K05646	ATP-binding cassette, subfamily A (ABC1), member 12
New027814.1	FAS1-2	0.37046	0	0.330777	0.454992	0.920465	2.55693	5.27847	5.04645	6.27285	8.91188	9.49327	3.09028	0.167525	4.44509	2.74664	16.2475	3.76029	16.5806	BGH3_MOUSE Transforming growth factor-beta-induced protein ig-h3 OS=Mus musculus GN=Tgfbi PE=1 SV=1	--	--
scaffold_99900_unigene_1	ITBG1	86.6445	117.735	94.0673	119.547	144.187	93.519	134.651	145.525	156.121	132.742	132.944	129.045	61.4584	115.693	63.1837	180.329	133.018	16.5646	ITBX_DROME Integrin beta-PS OS=Drosophila melanogaster GN=mys PE=1 SV=3	K05719	integrin beta 1
CCG023163.1	CCG023163.1	1.05352	1.06038	0.498003	1.15692	3.24756	9.04349	8.92636	6.35626	13.8571	6.28853	17.3327	13.9785	2.57823	6.63845	16.8034	19.7886	7.08625	16.4845	--	--	--
CCG077996.4	CCG077996.4	0.0636214	0	0.482855	1.90658	2.78791	0.794593	0.197783	1.24901	0.767375	1.86442	5.54316	0.5944	0.258931	1.39401	3.27942	6.45728	8.46066	15.9832	--	--	--
CCG045747.1	UB2L3	87.1071	187.945	158.409	129.952	140.397	62.4346	79.6828	118.008	99.1975	113.115	94.2234	121.022	144.988	105.777	94.3456	42.0742	102.88	15.8158	UB2L3_MOUSE Ubiquitin-conjugating enzyme E2 L3 OS=Mus musculus GN=Ube2l3 PE=1 SV=1	K04552	ubiquitin-conjugating enzyme E2 L3 [EC:6.3.2.19]
CCG057865.2	LNX1	16.9491	17.7276	44.0614	41.2647	52.6267	71.5801	65.3838	122.192	127.475	108.247	28.5528	16.0153	1.22089	24.4138	34.8093	186.019	28.861	15.2909	LNX1_HUMAN E3 ubiquitin-protein ligase LNX OS=Homo sapiens GN=LNX1 PE=1 SV=1	K10692	ligand of Numb protein X 1/2
CCG049268.1	MA2B1	19.9604	13.1504	12.1756	82.9139	83.3867	11.9515	39.9343	67.7777	90.2137	50.9993	10.9968	22.1566	73.6396	1.37467	20.0947	101.088	28.2398	15.1454	MA2B1_CAVPO Lysosomal alpha-mannosidase OS=Cavia porcellus GN=MAN2B1 PE=1 SV=1	K12311	lysosomal alpha-mannosidase [EC:3.2.1.24]
New085333.1	FUTSC	0.0896381	0.0213023	1.1005	2.51009	5.38576	65.5511	6.24668	16.9332	27.0086	19.6817	420.619	1.04683	2.00648	95.5528	1.64565	317.912	3.92489	15.0892	FUTSC_DROME Microtubule-associated protein futsch OS=Drosophila melanogaster GN=futsch PE=1 SV=4	K08818	cell division cycle 2-like [EC:2.7.11.22]
CCG037788.1	CCG037788.1	0.291845	0.832276	2.86641	3.44101	1.31842	8.82465	7.25818	3.74169	4.874	7.40365	4.7009	9.34847	5.80687	0	4.12148	12.8992	7.63545	15.0657	--	--	--
CCG067064.1	CCG067064.1	0	0	0.845665	9.30588	0.855732	1.86773	0	3.03571	1.31812	0.828515	21.4968	9.48076	1.71318	0.658803	4.01261	15.4591	7.23312	15.0056	--	--	--
CCG062360.1	MA2B1	28.7314	20.2484	24.9165	131.415	123.529	16.2812	44.146	95.3978	109.693	61.5336	23.9375	30.4133	89.6036	3.67542	22.153	132.216	47.3628	14.7092	MA2B1_HUMAN Lysosomal alpha-mannosidase OS=Homo sapiens GN=MAN2B1 PE=1 SV=3	K12311	lysosomal alpha-mannosidase [EC:3.2.1.24]
CCG054219.1	ARI2	31.6591	20.534	36.044	39.3716	38.4144	33.1167	25.4874	25.9912	28.7162	36.8127	17.439	19.8002	32.6436	30.7666	28.3429	7.58646	31.2862	14.3499	ARI2_DROME Protein ariadne-2 OS=Drosophila melanogaster GN=ari-2 PE=2 SV=1	K11969	ariadne-2
CCG071318.1	RBM5	17.485	31.8946	204.574	312.591	368.618	180.342	157.411	131.167	151.876	165.058	84.7307	106.278	68.9298	19.4305	39.0782	376.665	129.138	14.2364	RBM5_XENTR RNA-binding protein 5 OS=Xenopus tropicalis GN=rbm5 PE=2 SV=1	K13094	RNA-binding protein 5/10
CCG044110.1	PDPR	12.7418	10.3924	14.1266	21.7482	23.616	100.963	29.3593	44.5416	60.0744	20.8444	60.3711	35.7079	18.5218	18.9845	46.2086	91.7884	72.0236	14.2205	PDPR_BOVIN Pyruvate dehydrogenase phosphatase regulatory subunit, mitochondrial OS=Bos taurus GN=PDPR PE=1 SV=1	K00314	sarcosine dehydrogenase [EC:1.5.8.3]
CCG019729.1	LRP2	0.363749	1.03733	4.54698	9.47109	10.6812	3.82568	0	2.18604	0.674982	1.43189	13.0498	2.91293	3.12531	1.51811	1.54108	10.3416	7.40876	14.1488	LRP2_RAT Low-density lipoprotein receptor-related protein 2 OS=Rattus norvegicus GN=Lrp2 PE=1 SV=1	K04550	low density lipoprotein-related protein 1 (alpha-2-macroglobulin receptor)
New030615.1	New030615.1	0.386133	0	0	0	0	0.507639	0.800261	0	0.716519	0.337779	5.08881	1.54609	0	0.805766	0.545304	2.43725	0.305262	14.1238	--	--	--
CCG010614.1	CCG010614.1	0.724	1.60587	0.430964	0.237121	1.96242	9.51823	22.7574	22.6255	17.2412	26.389	8.83474	11.9178	0.436531	0	17.7224	42.4848	17.0626	14.0338	--	--	--
CCG015598.1	MLR	9.72816	11.097	3.30072	10.7054	41.4864	297.992	502.024	396.152	600.224	809.635	356.984	0	19.8841	364.458	61.5475	661.253	39.4483	13.8284	MLR_BOMMO Myosin regulatory light chain 2 OS=Bombyx mori PE=1 SV=1	K12759	myosin regulatory light chain, invertebrate
CCG004371.1	CRCM	1.61061	2.16896	4.86552	16.6953	37.5442	15.2807	2.22532	11.099	8.6672	6.01138	13.4432	5.12333	0.218499	1.9979	21.3427	33.2378	29.5041	13.7494	CRCM_HUMAN Colorectal mutant cancer protein OS=Homo sapiens GN=MCC PE=1 SV=2	--	--
CCG057781.1	CCG057781.1	0.0156086	0.0148374	0.0836199	0.191702	0.542948	9.56242	2.68495	13.0263	9.20324	11.9404	137.296	1.55202	0.416441	57.8359	2.17121	100.249	2.24623	13.6569	--	--	--
CCG054343.1	PKDRE	3.87915	2.55923	0.930524	11.4059	36.0686	49.3616	15.0591	22.8952	29.0079	16.3338	38.0242	33.1123	5.99562	0.805456	15.9849	80.5951	17.4266	13.5085	PKDRE_MOUSE Polycystic kidney disease and receptor for egg jelly-related protein OS=Mus musculus GN=Pkdrej PE=2 SV=1	K04987	polycystin 1L1
CCG018374.1	ENO	1712.36	1727.94	584.321	520.647	635.828	856.53	1226.08	3571.39	2952.86	1051.68	1327.94	2764.56	464.575	676.045	727.244	3770.62	476.577	13.0246	ENO_HOMGA Enolase OS=Homarus gammarus PE=1 SV=1	K01689	enolase [EC:4.2.1.11]
CCG064202.3	ANK3	2.24627	2.70179	3.4178	6.48607	9.17431	10.5167	2.75523	5.62023	8.06002	7.13809	4.86677	6.79151	0.310953	0.733407	11.9444	15.5065	5.088	12.5094	ANK3_RAT Ankyrin-3 OS=Rattus norvegicus GN=Ank3 PE=1 SV=3	K15502	serine/threonine-protein phosphatase 6 regulatory ankyrin repeat subunit A
CCG071813.1	SPB11	0	0.640499	17.5471	178.913	69.4005	137.596	242.455	25.0158	55.7426	44.1077	216.651	173.489	8.53139	20.9734	13.718	363.171	47.2503	12.1	SPB11_MOUSE Serpin B11 OS=Mus musculus GN=Serpinb11 PE=2 SV=1	K13963	serpin B
CCG008627.1	CSKP	0.760565	2.40996	0	2.24187	7.10085	6.66596	1.05085	3.45351	1.64655	0.665322	5.9398	0.33837	0.687866	0	4.65436	8.3219	7.49127	11.9516	CSKP_MOUSE Peripheral plasma membrane protein CASK OS=Mus musculus GN=Cask PE=1 SV=2	K06103	calcium/calmodulin-dependent serine protein kinase [EC:2.7.11.1]
CCG015031.2	VINC	57.1401	128.852	65.3116	78.1505	97.7024	68.5647	37.9136	95.4584	67.8412	51.3825	139.466	113.329	66.9277	77.4028	43.5375	128.206	54.6363	11.9335	VINC_DROME Vinculin OS=Drosophila melanogaster GN=Vinc PE=1 SV=1	K05700	vinculin
CCG049861.1	NGEF-1	7.42993	7.36429	38.348	29.2455	27.2205	25.8493	31.8299	22.9795	34.8042	27.3058	44.5807	84.7746	6.02318	4.97907	6.46195	65.9579	10.4608	11.8712	ARHGG_MOUSE Rho guanine nucleotide exchange factor 16 OS=Mus musculus GN=Arhgef16 PE=1 SV=3	K07525	neuronal guanine nucleotide exchange factor
CCG080335.1	UNC79	3.15012	3.86949	1.29676	3.21572	3.41909	9.4391	0.360346	1.67187	1.17668	0.841007	6.58969	1.14665	2.09051	0.711421	2.59986	7.30615	4.89489	11.1882	UNC79_MOUSE Protein unc-79 homolog OS=Mus musculus GN=Unc79 PE=1 SV=1	K10592	E3 ubiquitin-protein ligase HUWE1 [EC:6.3.2.19]
CCG078649.1	PYG	57.018	58.1613	205.381	121.058	129.322	404.351	519.543	1139.71	933.594	301.001	406.738	491.09	105.779	331.801	80.4743	832.199	63.523	11.1031	PYG_DROME Glycogen phosphorylase OS=Drosophila melanogaster GN=GlyP PE=2 SV=2	K00688	starch phosphorylase [EC:2.4.1.1]
CCG024704.1	RAB14	65.5252	57.2954	42.5847	41.701	56.6647	50.0969	69.9887	59.2093	57.339	45.3002	38.0938	63.6556	98.9724	2.42122	73.3904	9.79074	63.8426	10.9622	RAB14_CHICK Ras-related protein Rab-14 OS=Gallus gallus GN=RAB14 PE=2 SV=3	K07881	Ras-related protein Rab-14
New056247.1	PKD2	4.88527	2.17284	2.24101	14.4	53.4932	91.6243	74.7743	47.4418	91.4425	36.7757	42.5935	49.3507	11.1877	0.374106	22.0897	135.973	25.2032	10.8538	PKD2_MOUSE Polycystin-2 OS=Mus musculus GN=Pkd2 PE=1 SV=2	K04986	polycystin 2
New061776.2	GPR	0.321778	0.305879	0.0820884	2.89062	4.65167	7.67501	1.33377	1.73122	2.9002	4.14181	13.0586	9.57105	0.124723	0.255799	8.82873	8.10885	8.74082	10.843	--	--	--
CCG069833.1	CCG069833.1	0	0	0.29487	0	0	0.434165	0	1.58776	1.22562	0	4.35227	2.20386	0	1.14857	4.1974	5.90115	3.34967	10.7877	--	--	--
CCG069508.1	CHST11	0	0	0	0	0	0	0	0	0	0	0	0	0	0	0	0	0	10.1867	--	K01017	chondroitin 4-sulfotransferase 11 [EC:2.8.2.5]
CCG039881.1	ACMSD	0.256983	0.895715	41.4549	55.4653	61.7617	11.3742	34.1749	103.166	167.22	78.9054	32.3623	76.9441	37.5744	5.24344	26.4928	127.208	5.72674	9.89988	ACMSD_BOVIN 2-amino-3-carboxymuconate-6-semialdehyde decarboxylase OS=Bos taurus GN=ACMSD PE=2 SV=1	K03392	aminocarboxymuconate-semialdehyde decarboxylase [EC:4.1.1.45]
CCG077076.1	CCG077076.1	420.218	235.077	32.4617	84.3174	100.379	200.405	96.5756	128.507	123.797	125.922	252.403	249.762	17.6923	133.119	110.504	374.239	104.497	9.84826	--	--	--
New008873.1	CSKP	0.539756	2.56544	0	1.32584	5.36443	3.19321	0.559322	1.08127	1.25198	1.65257	1.18557	0	1.22041	0	1.5245	3.69483	4.37171	9.69254	CSKP_RAT Peripheral plasma membrane protein CASK OS=Rattus norvegicus GN=Cask PE=1 SV=1	K06103	calcium/calmodulin-dependent serine protein kinase [EC:2.7.11.1]
CCG021297.1	ZN784	1.64581	0.782249	4.04117	8.08543	7.8068	5.40926	3.83731	3.29698	5.34453	4.67907	5.4225	3.84411	1.86062	1.43101	24.4046	13.8109	6.68348	9.67354	ZN784_MOUSE Zinc finger protein 784 OS=Mus musculus GN=Znf784 PE=2 SV=1	K09228	KRAB domain-containing zinc finger protein
CCG026524.1	PGAM2	107.764	162.285	147.032	140.825	204.406	252.912	440.415	757.138	752.985	266.174	256.708	569.385	76.7133	640.564	63.5256	749.287	79.0408	9.30266	PGAM2_HUMAN Phosphoglycerate mutase 2 OS=Homo sapiens GN=PGAM2 PE=1 SV=3	K01834	2,3-bisphosphoglycerate-dependent phosphoglycerate mutase [EC:5.4.2.1]
CCG030343.1	FLII	35.9617	30.979	51.6082	48.0579	56.7512	33.6579	41.9959	40.9249	47.5419	32.909	71.9225	75.0301	34.378	47.0997	80.2835	82.9548	62.3808	9.265	FLII_DROME Protein flightless-1 OS=Drosophila melanogaster GN=fliI PE=2 SV=1	K05761	villin 1
CCG049518.1	CCG049518.1	0	0.113074	75.7271	29.5693	45.1389	9.3829	6.03988	8.95967	8.49805	13.0069	5.22548	9.84321	2.68952	0.661925	10.919	63.051	50.347	9.19019	--	--	--
New010764.1	New010764.1	0	0	0	0	0	0	0	0	0.219687	0.310693	1.04017	0	0.321221	0	0.167192	2.50497	0.363776	8.41909	--	--	--
CCG010883.1	CCG010883.1	0	1.11837	0.700317	0.770643	0.708653	3.09342	1.62553	3.45668	3.63857	1.71528	1.14852	1.04683	1.41872	0	1.66147	6.2198	2.08243	8.40978	--	--	--
CCG079576.1	MYSA	0.896381	0.568062	0	0	29.9659	1511.55	1626.3	1336.58	1212.03	1476.78	317.647	0.398794	1.6214	983.898	165.409	1535.74	272.978	8.14095	MYSA_DROME Myosin heavy chain, muscle OS=Drosophila melanogaster GN=Mhc PE=1 SV=4	K10352	myosin heavy chain
New009001.1	YV023	7.46984	10.6038	12.4056	13.7982	10.2586	12.1118	7.5858	9.49714	8.9636	10.76	13.2717	11.8973	12.2055	9.69904	7.80628	4.71125	7.17619	7.98772	YV023_HUMAN Putative uncharacterized protein ENSP00000383309 OS=Homo sapiens PE=5 SV=3	K13171	serine/arginine repetitive matrix protein 1
CCG065480.1	ALG13	2.98794	3.97643	4.66878	8.80735	14.0381	6.87427	8.35986	12.3303	13.4454	9.14818	20.5639	12.7614	12.701	7.68995	12.4479	24.5416	32.7352	7.22249	ALG13_RAT UDP-N-acetylglucosamine transferase subunit ALG13 homolog OS=Rattus norvegicus GN=Alg13 PE=1 SV=1	K07432	beta-1,4-N-acetylglucosaminyltransferase [EC:2.4.1.141]
CCG039817.1	OBSCN	0	0	1.19749	10.0713	45.0076	16.8761	12.5079	14.4312	15.1987	16.5086	56.6718	1.40643	0.346559	17.6582	0.270571	35.6106	1.39603	7.13007	OBSCN_HUMAN Obscurin OS=Homo sapiens GN=OBSCN PE=1 SV=3	K08810	triple functional domain protein [EC:2.7.11.1]
CCG071716.1	FCNV4	0.336143	0	0.100045	0	0	0.441918	1.39331	0.628487	1.14355	0.980162	1.14852	0.747738	0	0.311755	0.158235	0.824778	3.76883	6.92949	FCNV4_CERRY Ryncolin-4 OS=Cerberus rynchops PE=1 SV=1	K10104	ficolin
CCG066439.1	MSTAA	1.36235	0.448282	2.38605	2.26527	10.652	2.27325	11.8368	11.5883	5.63941	9.02977	2.30183	0	0	7.65394	6.36377	17.1499	10.133	6.77824	MSTAA_DROME Protein msta, isoform A OS=Drosophila melanogaster GN=msta PE=2 SV=3	K11426	SET and MYND domain-containing protein
CCG035796.1	TIPE	0	0.172888	0	2.41245	15.0358	68.0254	12.7215	33.9565	37.2927	50.9912	27.1649	1.33509	0.16449	32.9556	9.11803	45.0236	16.2092	6.74564	TIPE_DROME Protein tipE OS=Drosophila melanogaster GN=tipE PE=2 SV=1	--	--
CCG076363.1	TENR	6.77847	2.17688	0.490733	0.360008	0.662099	8.67062	3.51209	1.6882	1.61478	2.80455	1.2072	7.09096	0.414226	0.700879	0.388081	5.23511	2.23939	6.66104	TENR_HUMAN Tenascin-R OS=Homo sapiens GN=TNR PE=1 SV=3	K06252	tenascin
CCG075713.1	CCG075713.1	0.643555	1.5294	2.01117	1.26464	0.872189	4.65335	2.33409	1.28921	2.68695	2.53334	1.88474	0.85894	0.582041	0	0	9.17698	2.51504	6.57537	--	--	--
CCG072271.1	BHLHB8	110.434	153.411	43.4757	67.57	14.74	41.2456	6.7622	21.1172	10.2462	21.0774	114.668	106.526	7.94486	2.09499	107.043	187.494	14.739	6.40233	BHA15_HUMAN Class A basic helix-loop-helix protein 15 OS=Homo sapiens GN=BHLHA15 PE=1 SV=1	K08040	class B basic helix-loop-helix protein 8
CCG062650.1	ATL4	0.789818	2.58607	0.5485	0.517355	2.69586	2.99968	2.18253	6.89139	2.36126	4.37577	9.6379	7.61334	0	4.21196	0.495731	6.28194	4.12067	6.21717	ATL4_HUMAN ADAMTS-like protein 4 OS=Homo sapiens GN=ADAMTSL4 PE=1 SV=2	K08624	a disintegrin and metalloproteinase with thrombospondin motifs 9 [EC:3.4.24.-]
CCG046170.2	TRET1	0.295278	0.421034	0.351531	0.0967081	0.266787	0.323495	5.25269	31.311	109.996	15.7133	5.98129	0.0656837	0	11.1938	4.72596	51.0121	14.5368	6.16481	TRET1_DROPS Facilitated trehalose transporter Tret1 OS=Drosophila pseudoobscura pseudoobscura GN=Tret1 PE=3 SV=3	K14258	facilitated trehalose transporter
New069319.2	MYPH	33.3342	20.752	0.350158	1.02752	4.37003	31.2779	37.2517	89.9785	132.323	19.3255	19.9076	0	0	19.4587	7.75354	90.5795	6.67437	6.1058	MYPH_ECHGR Myophilin OS=Echinococcus granulosus PE=2 SV=1	K13172	serine/arginine repetitive matrix protein 2
CCG033169.1	MSX2	0.0777048	0.221597	78.8171	47.7942	90.9182	18.6946	18.6005	7.6586	24.5846	8.76866	0.113785	7.36349	0	0	29.519	55.8268	55.6471	5.82941	MSX2_CHICK Homeobox protein MSX-2 OS=Gallus gallus GN=MSX2 PE=2 SV=2	K09341	homeobox protein MSX
CCG078771.1	DHX8	24.573	15.8016	75.9129	74.24	82.9903	60.6376	53.5148	36.2746	52.6698	37.474	28.3822	35.5156	20.7386	11.0599	30.6198	72.4257	66.2027	5.75871	DHX8_HUMAN ATP-dependent RNA helicase DHX8 OS=Homo sapiens GN=DHX8 PE=1 SV=1	K12818	ATP-dependent RNA helicase DHX8/PRP22 [EC:3.6.4.13]
CCG011738.1	CCG011738.1	129.774	95.1152	35.3016	37.4445	30.792	43.0389	26.2694	46.2769	44.4709	39.7258	85.9198	73.9436	8.73061	3.73689	102.185	124.849	112.668	5.74152	--	--	--
CCG001137.1	CCG001137.1	0.297377	0.452295	1.54003	0.876561	1.88079	186.485	166.158	131.154	117.814	105.928	90.4007	0	1.61371	4.01292	9.49113	150.208	6.42463	5.52455	--	--	--
CCG049269.1	MA2B1	32.5842	22.3238	28.657	113.544	126.027	25.1494	71.029	93.7757	142.127	78.1929	16.5494	19.394	77.745	5.17282	18.5169	98.202	48.4499	5.48955	MA2B1_MACFA Lysosomal alpha-mannosidase OS=Macaca fascicularis GN=MAN2B1 PE=2 SV=1	K12311	lysosomal alpha-mannosidase [EC:3.2.1.24]
CCG002637.1	TPISB	449.989	318.287	239.226	210.722	257.099	432.019	823.897	1562.67	1579.83	498.318	528.645	833.733	263.118	443.429	349.18	976.399	324.647	5.09951	TPISB_DANRE Triosephosphate isomerase B OS=Danio rerio GN=tpi1b PE=2 SV=1	K01803	triosephosphate isomerase (TIM) [EC:5.3.1.1]
CCG049860.1	NGEF-2	12.42	8.11684	67.808	42.7111	36.2363	39.1196	75.4782	39.1865	61.4581	48.325	48.3087	80.1205	5.49939	6.56935	10.9623	78.7239	17.3716	5.02583	NGEF_RAT Ephexin-1 OS=Rattus norvegicus GN=Ngef PE=1 SV=2	K07525	neuronal guanine nucleotide exchange factor
CCG078648.1	PYGM	36.4068	38.803	96.7822	94.8484	84.9761	185.651	211.497	681.584	413.278	176.128	179.32	212.772	48.3925	209.499	41.6768	318.574	30.0114	4.74806	PYGM_MOUSE Glycogen phosphorylase, muscle form OS=Mus musculus GN=Pygm PE=1 SV=3	K00688	starch phosphorylase [EC:2.4.1.1]
New080480.1	TITIN	0.435284	0.487946	0.0953311	3.22379	10.1734	15.1486	5.36595	10.4079	6.81994	14.2611	44.3291	2.36771	10.2876	0.194235	10.2994	25.3011	19.7485	4.71154	TITIN_DROME Titin OS=Drosophila melanogaster GN=sls PE=1 SV=3	K00907	myosin-light-chain kinase [EC:2.7.11.18]
CCG034780.1	SUP9	0.956139	0.227225	0.42686	1.17431	10.7985	6.5993	3.9632	6.89541	0.443559	3.13652	4.55031	0	0	12.1377	2.36298	9.4933	11.0778	4.64942	SUP9_CAEEL Two pore potassium channel protein sup-9 OS=Caenorhabditis elegans GN=sup-9 PE=1 SV=2	K05323	potassium channel subfamily K, invertebrate
CCG016767.1	H6ST1	46.9921	27.4735	31.869	49.0009	35.9296	13.9985	7.88135	13.6254	11.0386	18.7716	26.8882	37.5591	16.0666	3.77885	30.151	39.6578	32.6732	4.44192	H6ST1_HUMAN Heparan-sulfate 6-O-sulfotransferase 1 OS=Homo sapiens GN=HS6ST1 PE=1 SV=5	K02514	heparan sulfate 6-O-sulfotransferase HS6ST1 [EC:2.8.2.-]
CCG071421.1	CGL	60.6316	109.776	76.2952	53.8931	44.2072	55.6121	37.6977	84.175	30.0898	91.893	102.412	78.6654	78.1733	49.5305	22.7006	20.8062	26.7762	4.39495	CGL_PIG Cystathionine gamma-lyase OS=Sus scrofa GN=CTH PE=2 SV=1	K01758	cystathionine gamma-lyase [EC:4.4.1.1]
CCG021008.1	CCG021008.1	21.6447	22.983	35.3628	64.932	65.5342	25.4285	5.01081	16.6059	11.323	14.5028	83.6204	140.141	39.5681	11.5321	14.308	73.6999	26.3332	4.26077	--	--	--
New019913.1	NT5D1	0	0	0.0892834	0.245623	4.29145	15.6438	8.44498	18.7895	11.1332	25.8482	3.95346	0.200191	0	13.4936	6.70767	20.9312	12.4236	4.18774	NT5D1_HUMAN 5'-nucleotidase domain-containing protein 1 OS=Homo sapiens GN=NT5DC1 PE=1 SV=1	K13702	abhydrolase domain-containing protein 10
CCG078179.1	DOP2R-2	4.01579	3.49926	0.896405	0	1.51179	6.15935	0.693559	0	1.24197	2.04919	2.9402	0	0.302661	0	7.56154	6.29425	0.249577	3.78106	DRD2L_DROME Dopamine D2-like receptor OS=Drosophila melanogaster GN=Dop2R PE=2 SV=1	K14049	dopamine D2-like receptor
New070967.1	SAMD1	6.68567	3.22976	0.0978608	2.36914	7.52596	7.63675	0.340722	0.790412	0.813515	1.91752	2.88884	0	0.693874	0.152474	2.94083	2.21799	2.51597	3.43833	SAMD1_RABIT Atherin OS=Oryctolagus cuniculus GN=SAMD1 PE=2 SV=1	K12665	cytochrome P450, family 26, subfamily C
CCG048317.1	UBP16	11.2511	6.39182	7.78707	7.91493	9.86475	7.7021	3.03547	7.57519	6.36219	7.80386	12.3808	2.84339	3.91372	11.0214	4.51286	2.26601	3.76655	3.28075	UBP16_XENTR Ubiquitin carboxyl-terminal hydrolase 16 OS=Xenopus tropicalis GN=usp16 PE=2 SV=2	K11844	ubiquitin carboxyl-terminal hydrolase 16/45 [EC:3.1.2.15]
scaffold_41182_unigene_1	PPGB	196.313	279.391	181.309	276.426	277.597	96.2339	237.911	210.188	329.642	138.839	525.15	493.475	175.89	147.328	627.275	360.442	208.525	3.26436	PPGB_HUMAN Lysosomal protective protein OS=Homo sapiens GN=CTSA PE=1 SV=2	K13289	cathepsin A (carboxypeptidase C) [EC:3.4.16.5]
New027812.1	New027812.1	0	0	0	0	0	18.1777	38.1561	28.9029	19.9403	39.9672	4.18142	1.40414	0	0	21.8611	9.67612	2.69236	3.25167	--	--	--
CCG047433.1	LAT2	0	0.27112	9.93176	11.4896	1.03077	4.87449	5.31991	2.74249	3.96935	3.74244	7.09992	1.52267	1.80565	0.595168	1.20834	5.0035	4.40739	2.43068	LAT2_RABIT Large neutral amino acids transporter small subunit 2 OS=Oryctolagus cuniculus GN=SLC7A8 PE=1 SV=1	K13781	solute carrier family 7 (L-type amino acid transporter), member 8
CCG068589.1	CCG068589.1	5.53021	3.63944	0.759665	0.835952	1.53742	10.626	0.440821	1.02262	1.57877	2.23278	1.24585	0	0	0	3.00379	0.523158	1.30713	2.39537	--	--	--
CCG049271.1	WDR61	20.1857	12.5384	36.9529	64.8521	61.5654	25.976	36.7992	43.2613	64.1132	39.707	18.8454	23.0214	35.3051	7.46619	43.2124	48.2314	51.4385	2.28178	WDR61_DANRE WD repeat-containing protein 61 OS=Danio rerio GN=wdr61 PE=2 SV=1	K12602	WD repeat-containing protein 61
CCG041469.1	PGK	103.918	25.2689	255.564	207.61	214.76	216.672	334.523	728.278	700.556	274.608	337.924	617.003	122.108	104.879	276.836	390.997	248.383	2.22655	PGK_DROME Phosphoglycerate kinase OS=Drosophila melanogaster GN=Pgk PE=2 SV=2	K00927	phosphoglycerate kinase [EC:2.7.2.3]
CCG024749.1	POGK	0	0.0559404	0.472898	0.231283	0.159509	0	0.121962	0.0235775	0	0.102957	0.603207	0.196358	0.159669	0	1.49591	6.95685	1.02173	2.21777	POGK_HUMAN Pogo transposable element with KRAB domain OS=Homo sapiens GN=POGK PE=1 SV=2	K10395	kinesin family member 4/7/21/27
CCG069604.1	ALKMO	0	0	0	0.168332	0	0	0	0.274561	0.397387	1.04907	0	0	0.387365	0	1.93555	0	1.02983	1.71164	ALKMO_MOUSE Alkylglycerol monooxygenase OS=Mus musculus GN=Agmo PE=1 SV=1	K15537	alkylglycerol monooxygenase [EC:1.14.16.5]
