# Supplementary material for: The Chinese mitten crab genome provides insights into adaptive plasticity and developmental regulation
Source: Nat Commun. 2021 Apr 22;12:2395. doi: 10.1038/s41467-021-22604-3 (PMC8062507; doi:10.1038/s41467-021-22604-3)
Supplement: Supplementary file 17 — Supplementary Data 14 [file 41467_2021_22604_MOESM17_ESM.xlsx]

## Sheet: Sheet1
Supplementary Data 14. The annotation and differential expression of neuron-related genes in AG transcriptome of E. sinensis.
GeneID	Name	GO	Swissprot-annotation	KO_id	ko_definition	FPKM.SE_1	FPKM.SE_2	FPKM.SE_3	FPKM.SY_1	FPKM.SY_2	FPKM.SY_3	fc	log2(fc)	pval	regulation
CCG000266.1	AIFM1	GO:0030182(neuron differentiation)	AIFM1_HUMAN Apoptosis-inducing factor 1, mitochondrial OS=Homo sapiens GN=AIFM1 PE=1 SV=1	K04727	programmed cell death 8 (apoptosis-inducing factor) [EC:1.-.-.-]	15.6787	15.5462	15.5277	11.7702	11.217	10.5625	1.36234	0.446089	0.000431077	up
CCG001208.1	CADN-1	GO:0007412(axon target recognition); GO:0050774(negative regulation of dendrite morphogenesis);GO:0007413(axonal fasciculation);GO:0019233(sensory perception of pain);GO:0031290(retinal ganglion cell axon guidance);GO:0045467(R7 cell development);GO:0045463(R8 cell development);GO:0048841(regulation of axon extension involved in axon guidance);GO:0030425(dendrite);GO:0030424(axon)	CADN_DROME Neural-cadherin OS=Drosophila melanogaster GN=CadN PE=1 SV=2	K10414	dynein heavy chain 2, cytosolic	5.15336	4.83403	5.1847	3.63792	3.34991	3.60066	1.33739	0.419423	0.000451494	up
CCG001345.1	LRIG2	GO:0048812(neuron projection morphogenesis)	LRIG2_MOUSE Leucine-rich repeats and immunoglobulin-like domains protein 2 OS=Mus musculus GN=Lrig2 PE=1 SV=1	K13023	carboxypeptidase N regulatory subunit	0.356311	0.554492	0.639722	0.826705	1.05794	0.917667	0.782734	-0.353405	0.0208832	down
CCG005925.1	INE	GO:0022008(neurogenesis)	INE_DROME Sodium- and chloride-dependent GABA transporter ine OS=Drosophila melanogaster GN=ine PE=1 SV=1	K05039	solute carrier family 6 (neurotransmitter transporter, GABA) member 6/8/11/12/13	3.84811	3.60917	3.39915	2.89764	2.86423	2.22114	1.26541	0.3396	0.0260187	up
CCG006137.1	RAB8A	GO:0032402(melanosome transport);GO:0035845(photoreceptor cell outer segment organization);GO:0006904(vesicle docking involved in exocytosis);GO:0008021(synaptic vesicle);	RAB8A_PONAB Ras-related protein Rab-8A OS=Pongo abelii GN=RAB8A PE=2 SV=1	K07901	Ras-related protein Rab-8A	10.9893	10.6175	9.88273	8.97271	8.92054	8.54984	1.17067	0.227333	0.00757752	up
CCG008791.1	TENR	GO:0050804(modulation of synaptic transmission);GO:0050877(neurological system process);GO:0010977(negative regulation of neuron projection development)	TENR_CHICK Tenascin-R OS=Gallus gallus GN=TNR PE=1 SV=1	K06252	tenascin	20.6573	22.2921	19.7526	14.3841	14.7355	14.8583	1.39709	0.482427	0.000663744	up
CCG011765.1	BRC4	GO:0022008(neurogenesis)	BRC4_DROME Broad-complex core protein isoform 6 OS=Drosophila melanogaster GN=br PE=1 SV=2	K09237	Cys2His2 zinc finger developmental/cell cycle regulator, other	2.66763	2.71172	2.66291	2.08255	2.01159	2.34901	1.17055	0.227181	0.00836864	up
CCG011769.1	SNAIL2	GO:0022008(neurogenesis)	SNAI2_XENLA Zinc finger protein SNAI2 OS=Xenopus laevis GN=snai2 PE=1 SV=1	K09218	snail, invertebrate	2.66763	2.71172	2.66291	2.08255	2.01159	2.34901	1.17055	0.227181	0.00836864	up
CCG019092.1	PLPP3	GO:0060020(Bergmann glial cell differentiation)	PLPP3_MOUSE Phospholipid phosphatase 3 OS=Mus musculus GN=Plpp3 PE=1 SV=1	K01080	phosphatidate phosphatase [EC:3.1.3.4]	6.77649	6.96654	6.56406	5.56254	5.86723	5.42989	1.17377	0.231153	0.00284477	up
CCG021123.5	CADN-2	GO:0048846(axon extension involved in axon guidance);GO:0042051(compound eye photoreceptor development);GO:0048814(regulation of dendrite morphogenesis);GO:0043005(neuron projection)	CADN_DROME Neural-cadherin OS=Drosophila melanogaster GN=CadN PE=1 SV=2	K10414	dynein heavy chain 2, cytosolic	1.36733	1.22932	1.61488	0.738651	0.89114	0.924658	1.29677	0.374926	0.0097906	up
CCG022941.1	CADN-3	GO:0001745(compound eye morphogenesis);GO:0048666(neuron development)	CADN_DROME Neural-cadherin OS=Drosophila melanogaster GN=CadN PE=1 SV=2	K10414	dynein heavy chain 2, cytosolic	2.2821	2.20194	2.27402	4.13784	4.72328	4.72746	0.58896	-0.763758	0.00013772	down
CCG023758.1	CSNK2B	GO:0007411(axon guidance);	CSK2B_DANRE Casein kinase II subunit beta OS=Danio rerio GN=csnk2b PE=2 SV=1	K03115	casein kinase II subunit beta	16.9487	14.8635	17.6369	11.8377	13.087	13.2301	1.27281	0.348018	0.0147124	up
CCG023813.1	MAP4	GO:0061541(rhabdomere morphogenesis);GO:1901215(negative regulation of neuron death);GO:0030425(dendrite)	MAP4_RAT Microtubule-associated protein 4 OS=Rattus norvegicus GN=Map4 PE=1 SV=1	K04380	microtubule-associated protein tau	17.3416	17.6584	17.1615	13.7215	11.9832	15.1548	1.26263	0.336428	0.0216928	up
CCG025406.1	PSMA1	GO:0048011(neurotrophin TRK receptor signaling pathway);GO:0007411(axon guidance)	PSA1_HUMAN Proteasome subunit alpha type-1 OS=Homo sapiens GN=PSMA1 PE=1 SV=1	K02725	20S proteasome subunit alpha 6 [EC:3.4.25.1]	29.4156	28.3804	26.1655	16.6441	18.7701	18.828	1.51971	0.603799	0.00119495	up
CCG029257.1	PROF	GO:0035193(larval central nervous system remodeling);GO:0048680(positive regulation of axon regeneration);GO:0008355(olfactory learning);GO:0007411(axon guidance);GO:0007420(brain development);GO:0016322(neuron remodeling);GO:0043005(neuron projection)	PROF_DROME Profilin OS=Drosophila melanogaster GN=chic PE=1 SV=1	K05759	profilin	204.773	191.239	209.172	187.452	180.365	168.727	1.12746	0.173072	0.0421398	up
CCG040069.1	MSRB	GO:0007411(axon guidance)	MSRB_DROME Methionine-R-sulfoxide reductase B1 OS=Drosophila melanogaster GN=SelR PE=1 SV=3	K07305	peptide-methionine (R)-S-oxide reductase [EC:1.8.4.12]	9.86243	11.6788	10.9379	2.73106	4.38984	4.0087	2.53669	1.34295	0.00153918	up
CCG042126.2	CADF	GO:0007409(axonogenesis);GO:0042052(rhabdomere development)	CADF_DROME Cofilin/actin-depolymerizing factor homolog OS=Drosophila melanogaster GN=tsr PE=1 SV=1	K05765	cofilin	157.312	163.519	164.04	192.343	197.809	203.914	0.817198	-0.291243	0.000712096	down
CCG043721.1	NRX4	GO:0021682(nerve maturation);GO:0008366(axon ensheathment);GO:0008039(synaptic target recognition)	NRX4_DROME Neurexin-4 OS=Drosophila melanogaster GN=Nrx-IV PE=1 SV=2	K07380	contactin associated protein-like 2	3.56795	3.7828	3.53502	4.42769	4.45161	4.2486	0.858402	-0.220274	0.00187417	down
CCG043896.1	CADN-4	GO:0045467(R7 cell development);GO:0048846(axon extension involved in axon guidance)	CADN_DROME Neural-cadherin OS=Drosophila melanogaster GN=CadN PE=1 SV=2	K10414	dynein heavy chain 2, cytosolic	2.60695	2.74836	2.6116	1.66168	2.30965	1.60116	1.28684	0.363836	0.0316005	up
CCG049473.1	MRP	GO:0001752(compound eye photoreceptor fate commitment);GO:0048813(dendrite morphogenesis);GO:0035193(larval central nervous system remodeling);GO:0007458(progression of morphogenetic furrow involved in compound eye morphogenesis);GO:0007274(neuromuscular synaptic transmission)	MRP_LOTGI Methionine-rich protein OS=Lottia gigantea PE=1 SV=1	--	--	3.51838	4.18003	3.24206	1.44949	1.9459	2.14147	1.63614	0.710299	0.00660951	up
CCG050460.1	PKC53E	GO:0048812(neuron projection morphogenesis)	KPC1_DROME Protein kinase C, brain isozyme OS=Drosophila melanogaster GN=Pkc53E PE=2 SV=2	K06068	novel protein kinase C [EC:2.7.11.13]	16.8828	16.9766	15.5615	12.7544	12.9138	15.3086	1.1952	0.257246	0.0433486	up
CCG051194.1	NDUS2	GO:0048812(neuron projection morphogenesis)	NDUS2_RAT NADH dehydrogenase [ubiquinone] iron-sulfur protein 2, mitochondrial OS=Rattus norvegicus GN=Ndufs2 PE=1 SV=1	K03935	NADH dehydrogenase (ubiquinone) Fe-S protein 2 [EC:1.6.5.3 1.6.99.3]	85.6383	86.917	84.4234	64.0386	61.5226	62.4311	1.36129	0.444971	2.66303e-05	up
CCG052402.1	ADK2	GO:0022008(neurogenesis)	KAD2_DROYA Adenylate kinase OS=Drosophila yakuba GN=Adk2 PE=3 SV=1	K00939	adenylate kinase [EC:2.7.4.3]	17.9634	17.2084	17.3762	12.8019	11.9091	12.6767	1.37576	0.460224	0.000193956	up
CCG053791.1	LGR5	GO:0008045(motor neuron axon guidance);GO:0019233(sensory perception of pain)	LGR5_XENTR Leucine-rich repeat-containing G-protein coupled receptor 5 OS=Xenopus tropicalis GN=lgr5 PE=2 SV=2	K04308	leucine-rich repeat-containing G protein-coupled receptor 5	0.059828	0	0.181768	0.247723	0.479923	0.26847	0.811665	-0.301044	0.0462629	down
CCG054624.1	PEX5	GO:0001764(neuron migration)	PEX5_MOUSE Peroxisomal targeting signal 1 receptor OS=Mus musculus GN=Pex5 PE=1 SV=2	K13342	peroxin-5	2.77836	2.25015	2.8844	2.14076	1.78904	2.0138	1.21799	0.284497	0.0393822	up
CCG055413.1	RAB10	GO:0032869(cellular response to insulin stimulus);GO:0045200(establishment of neuroblast polarity);GO:0006913(nucleocytoplasmic transport);GO:0007409(axonogenesis);GO:0071786(endoplasmic reticulum tubular network organization);GO:0016197(endosomal transport);GO:0007264(small GTPase mediated signal transduction);GO:0030859(polarized epithelial cell differentiation);GO:0097051(establishment of prot…	RAB10_DIPOM Ras-related protein Rab-10 OS=Diplobatis ommata PE=2 SV=1	K07903	Ras-related protein Rab-10	52.6282	44.0284	51.8872	27.8241	31.4281	30.9646	1.62291	0.698583	0.00197171	up
CCG060149.3	FAS3	GO:0048666(neuron development)	FAS3_DROME Fasciclin-3 OS=Drosophila melanogaster GN=Fas3 PE=2 SV=1	K06781	immunoglobulin superfamily, member 4	16.0454	16.1952	16.6356	18.0354	18.0303	18.151	0.906569	-0.141511	0.000707889	down
CCG068679.1	NOS	GO:0048813(dendrite morphogenesis)	NOS_RHOPR Nitric oxide synthase, salivary gland OS=Rhodnius prolixus PE=2 SV=1	K13253	nitric-oxide synthase, invertebrate [EC:1.14.13.39]	4.65406	4.85781	5.41067	5.8306	6.39156	6.68798	0.817832	-0.290124	0.0169749	down
CCG075001.1	SIF1	GO:0050770(regulation of axonogenesis);GO:0007268(synaptic transmission);GO:0050803(regulation of synapse structure or activity)	SIF1_DROME Protein still life, isoform SIF type 1 OS=Drosophila melanogaster GN=sif PE=2 SV=2	K05731	T-cell lymphoma invasion and metastasis	0.962844	1.39536	0.790383	0.329583	0.639308	0.547819	1.35634	0.439721	0.0455003	up
CCG075218.1	PTK2	GO:0007411(axon guidance)	FAK1_HUMAN Focal adhesion kinase 1 OS=Homo sapiens GN=PTK2 PE=1 SV=2	K05725	PTK2 protein tyrosine kinase 2 [EC:2.7.10.2]	4.66404	5.464	3.86979	3.17916	3.62607	3.05664	1.31489	0.394943	0.0395719	up
CCG076407.1	CADN-5	GO:0045467(R7 cell development);GO:0045463(R8 cell development);GO:0048846(axon extension involved in axon guidance)	CADN_DROME Neural-cadherin OS=Drosophila melanogaster GN=CadN PE=1 SV=2	K10414	dynein heavy chain 2, cytosolic	1.29573	1.0426	1.40891	2.00892	2.31803	2.32541	0.695051	-0.52481	0.00369857	down
CCG076408.1	CADN-6	GO:0045467(R7 cell development);GO:0045463(R8 cell development);GO:0048846(axon extension involved in axon guidance)	CADN_DROME Neural-cadherin OS=Drosophila melanogaster GN=CadN PE=1 SV=2	K10414	dynein heavy chain 2, cytosolic	1.29573	1.0426	1.40891	2.00892	2.31803	2.32541	0.695051	-0.52481	0.00369857	down
CCG077079.1	SEC61AB	GO:0048812(neuron projection morphogenesis)	S61A2_ONCMY Protein transport protein Sec61 subunit alpha isoform B OS=Oncorhynchus mykiss GN=sec61ab PE=2 SV=3	K10956	protein transport protein SEC61 subunit alpha	35.0625	36.7009	38.2779	33.9362	32.622	31.573	1.11755	0.160339	0.0252867	up
CCG080855.1	DPN	GO:0048813(dendrite morphogenesis)	DPN_DROME Protein deadpan OS=Drosophila melanogaster GN=dpn PE=1 SV=2	K09090	hairy and enhancer of split, invertebrate	0.05376	0.046619	0.027706	0.025678	0	0	1.03386	0.0480441	0.0418989	up
New019656.1	RNF26	GO:0060020(Bergmann glial cell differentiation)	RNF26_HUMAN RING finger protein 26 OS=Homo sapiens GN=RNF26 PE=2 SV=1	K15693	RING finger protein 26	6.77649	6.96654	6.56406	5.56254	5.86723	5.42989	1.17377	0.231153	0.00284477	up
scaffold_4451_unigene_1	UBA1	GO:0007409(axonogenesis)	UBA1_RAT Ubiquitin-like modifier-activating enzyme 1 OS=Rattus norvegicus GN=Uba1 PE=1 SV=1	K03178	ubiquitin-activating enzyme E1 [EC:6.3.2.19]	30.881	29.8766	30.8052	23.7859	27.7949	27.5722	1.15363	0.206177	0.0455031	up
