# Supplementary material for: The Chinese mitten crab genome provides insights into adaptive plasticity and developmental regulation
Source: Nat Commun. 2021 Apr 22;12:2395. doi: 10.1038/s41467-021-22604-3 (PMC8062507; doi:10.1038/s41467-021-22604-3)
Supplement: Supplementary file 18 — Supplementary Data 15 [file 41467_2021_22604_MOESM18_ESM.xlsx]

## Sheet: Sheet1
Supplementary Data 15. Sequence IDs of members of the insulin-relaxin superfamily used to construct the phylogenetic depicted in Supplementary Fig. 33.
Species	Common name	Protein	Sequence ID
Anopheles gambiae	African malaria mosquito	ILP1	AAQ89692.1
Anopheles gambiae	African malaria mosquito	ILP3	AAQ89694.1
Anopheles gambiae	African malaria mosquito	ILP4	AAQ89695.1
Anopheles gambiae	African malaria mosquito	ILP5	AAQ89697.1
Anopheles gambiae	African malaria mosquito	ILP2	AAQ89693.1
Anopheles gambiae	African malaria mosquito	ILP6	AAQ89698.1
Anopheles gambiae	African malaria mosquito	ILP7	AAQ89700.1
Anabarilius grahami	Kanglang fish	Relaxin-3	ROL46683.1
Callinectes sapidus	Atlantic blue crab	IAG1	AEI72263.1
Callinectes sapidus	Atlantic blue crab	IAG2	AHM93481.1
Chaceon quinquedens	Red deepsea crab	IAG	ASA45642.1
Cherax destructor	Common yabby	IAG	ACD91988.1
Cherax quadricarinatus	Red claw crayfish	IAG	ABH07705.1
Danio rerio	Zebrafish	IGF-I	Q90VV9
Danio rerio	Zebrafish	IGF-IIa	Q5U3B4
Danio rerio	Zebrafish	IGF-IIb	Q8JIE4
Danio rerio	Zebrafish	Insulin	O73727
Danio rerio	Zebrafish	Insulin 2	Q2QAJ9
Danio rerio	Zebrafish	RLX-3a	Q2VT45
Danio rerio	Zebrafish	RLX-3b	CAJ44435.1
Daphnia pulex	Water flea	ILP1	EFX76240.1
Daphnia pulex	Water flea	ILP2	EFX70023.1
Daphnia pulex	Water flea	ILP3	EFX82116.1
Daphnia pulex	Water flea	ILP4	EFX82427.1
Drosophila melanogaster	Common fruit fly	DILP1	AAF50205.1
Drosophila melanogaster	Common fruit fly	DILP2	AAF50204.1
Drosophila melanogaster	Common fruit fly	DILP3	AAF50203.2
Drosophila melanogaster	Common fruit fly	DILP4	AAF50202.1
Drosophila melanogaster	Common fruit fly	DILP7	AAF45885.2
Drosophila melanogaster	Common fruit fly	DILP8	NP_648949
Drosophila melanogaster	Common fruit fly	DILP5	AAS65048.1
Drosophila melanogaster	Common fruit fly	DILP6	AAF45773.1
Fenneropenaeus chinensis	Fleshy prawn	IAG1	AFU60548.1
Fenneropenaeus chinensis	Fleshy prawn	IAG2	AFU60549.1
Gallus gallus	Chicken	Insulin	NP_990553.1
Gallus gallus	Chicken	IGF-I	NP_001004384.1
Gallus gallus	Chicken	IGF-II	P33717
Gallus gallus	Chicken	RLX-3	B1AC67
Homo sapiens	Human	IGF-1	AAA52789.1
Homo sapiens	Human	IGF-1b	NM_001111284.1
Homo sapiens	human	IGF-2	P01344
Homo sapiens	human	RLX-3	Q8WXF3
Homo sapiens	human	Insulin	P01308
Jasus edwardsii	Southern rock lobster	IAG	AIM55892.1
Litopenaeus vannamei	Pacific white shrimp	IAG	AFE89434.1
Litopenaeus stylirostris	Blue shrimp	IAG	ARU10066.1
Litopenaeus occidentalis		IAG	ARU10065.1
Macrobrachium lar		IAG	BAJ78349.1
Macrobrachium nipponense	Oriental river prawn	IAG2	AHA33389.1
Macrobrachium nipponense	Oriental river prawn	IAG1	AGB56976.1
Macrobrachium rosenbergii	Giant river prawn	IAG	ACJ38227.1
Macrobrachium vollenhovenii		IAG	AHZ34725.1
Marsupenaeus japonicus	Japanese tiger shrimp	IAG	BAK20460.1
Mus musculus	Mouse	IGF-I	P05017
Mus musculus	Mouse	IGF-II	P09535
Mus musculus	Mouse	insulin-1	P01325
Mus musculus	Mouse	insulin-2	P01326
Mus musculus	Mouse	RLX-3	Q8CHK2
Neomonachus schauinslandi	Hawaiian monk seal	relaxin-3	XP_021560661.1
Oryctolagus cuniculus	European rabbit	relaxin 3	ACA13586.1
Palaemon pacificus	Pacific grass shrimp	IAG	BAJ84109.1
Palaemon paucidens	Freshwater shrimp	IAG	BAJ84108.1
Pandalus platyceros		IAG	ASM94212.1
Penaeus monodon	Giant tiger prawn	IAG	ADA67878.1
Porcellio dilatatus		AGH	BAC57013
Porcellio scaber		AGH	BAC57012
Portunus pelagicus	Blue crab	IAG	ADK46885.1
Procambarus clarkii	Red swamp crayfish	IAG	ALX72789.1
Procambarus fallax	Deceitful crayfish	IAG	ASM94213.1
Procambarus virginalis		IAG	AUL52689.1
Rattus norvegicus	Norway rat	relaxin 3	EDL92241.1
Sagmariasus verreauxi	Eastern rock lobster	IAG	AHY99679.1
Scylla paramamosain	Green mud crab	IAG	AIF30295.1
Strigamia_maritima		ILP	SMAR012502
Tribolium_castaneum	Red flour beetle	ILP7	XP_015840625
Tribolium_castaneum	Red flour beetle	ILP	EFA02918.1
Tribolium_castaneum	Red flour beetle	ILP3	XP_015840917
Tribolium_castaneum	Red flour beetle	ILP1	XP_015840916
Tribolium_castaneum	Red flour beetle	ILP2	XP_008201468
Xenopus laevis	African clawed frog	Insulin-1	P12706
Xenopus laevis	African clawed frog	Insulin-2	P12707
Xenopus laevis	African clawed frog	IGF-I	P16501
Xenopus laevis	African clawed frog	IGF-II	Q6INW9
Xenopus laevis	African clawed frog	RLX-3	B1PT68
