# Supplementary material for: The Chinese mitten crab genome provides insights into adaptive plasticity and developmental regulation
Source: Nat Commun. 2021 Apr 22;12:2395. doi: 10.1038/s41467-021-22604-3 (PMC8062507; doi:10.1038/s41467-021-22604-3)
Supplement: Supplementary file 19 — Supplementary Data 16 [file 41467_2021_22604_MOESM19_ESM.xlsx]

## Sheet: Sheet1
Supplementary Data 16. KEGG enrichment of the target genes of differently expressed miRNA in the androgenic gland between synthesis and secretion phase.
pathway_id	pathway_name	S gene number	TS gene number	B gene number	TB gene number	pvalue
ko04080	Neuroactive ligand-receptor interaction	19	163	34	718	1.7299e-05
ko04510	Focal adhesion	23	163	52	718	0.000279513
ko03015	mRNA surveillance pathway	15	163	29	718	0.000464661
ko04151	PI3K-Akt signaling pathway	19	163	44	718	0.00144854
ko03013	RNA transport	16	163	35	718	0.00170352
ko04512	ECM-receptor interaction	16	163	36	718	0.00245979
ko04610	Complement and coagulation cascades	6	163	9	718	0.00572169
ko04666	Fc gamma R-mediated phagocytosis	10	163	20	718	0.00612588
ko04611	Platelet activation	15	163	36	718	0.00714631
ko04010	MAPK signaling pathway	13	163	31	718	0.0114934
ko04062	Chemokine signaling pathway	11	163	25	718	0.0132412
ko04024	cAMP signaling pathway	13	163	32	718	0.015562
ko00564	Glycerophospholipid metabolism	5	163	8	718	0.0175097
ko01521	EGFR tyrosine kinase inhibitor resistance	6	163	11	718	0.0208323
ko04810	Regulation of actin cytoskeleton	14	163	37	718	0.0240459
ko04926	Relaxin signaling pathway	10	163	24	718	0.0274995
ko04650	Natural killer cell mediated cytotoxicity	5	163	9	718	0.0322448
ko04015	Rap1 signaling pathway	10	163	25	718	0.0370051
ko04933	AGE-RAGE signaling pathway in diabetic complications	9	163	22	718	0.0408139
ko04974	Protein digestion and absorption	9	163	22	718	0.0408139
ko04514	Cell adhesion molecules (CAMs)	8	163	19	718	0.0446894
ko04210	Apoptosis	8	163	19	718	0.0446894
