# Supplementary material for: The Chinese mitten crab genome provides insights into adaptive plasticity and developmental regulation
Source: Nat Commun. 2021 Apr 22;12:2395. doi: 10.1038/s41467-021-22604-3 (PMC8062507; doi:10.1038/s41467-021-22604-3)
Supplement: Supplementary file 20 — Supplementary Data 17 [file 41467_2021_22604_MOESM20_ESM.xlsx]

## Sheet: Sheet1
Supplementary Data 17. The differentially expressed proteins involved in IAG secretion.
Name	SY1	SY2	SY3	SE1	SE2	SE3	SY/SE P value	KO NO.	KEGG annotation	KEGG pathway
CAMK2	1.15	1.081	1.159	0.932	0.954	0.92	0.00152027	K04515	calcium/calmodulin-dependent protein kinase (CaM kinase) II [EC:2.7.11.17]	ko04024 cAMP signaling pathway; ko04728 Dopaminergic synapse; ko04911 Insulin secretion
GNAO	1.12	1.054	1.107	0.973	0.988	0.951	0.0053383	K04534	guanine nucleotide-binding protein G(o) subunit alpha	ko04926 Relaxin signaling pathway; ko04728 Dopaminergic synapse
PLD1_2	1.15	1.21	1.176	0.968	0.955	0.935	0.00028178	K01115	phospholipase D1/2 [EC:3.1.4.4]	ko04024 cAMP signaling pathway; ko04928 Parathyroid hormone synthesis, secretion and action
ITGB1	1.103	1.121	1.275	0.915	0.936	1.006	0.020338	K05719	integrin beta 1	ko04151 PI3K-Akt signaling pathway
THBS2S	0.87	0.916	0.892	1.026	1.035	1.038	0.00066321	K04659	thrombospondin 2/3/4/5	ko04151 PI3K-Akt signaling pathway
ATPeV1C	0.915	0.939	0.914	1.024	1.065	1.064	0.00114157	K02148	V-type H+-transporting ATPase subunit C	ko04150 mTOR signaling pathway; ko04721 Synaptic vesicle cycle
AKT	1.086	1.04	1.06	0.986	0.986	1.015	0.0151802	K04456	RAC serine/threonine-protein kinase [EC:2.7.11.1]	ko04010 MAPK signaling pathway; ko04024 cAMP signaling pathway; ko04150 mTOR signaling pathway; ko04151 PI3K-Akt signaling pathway; ko04728 Dopaminergic synapse; ko04926 Relaxin signaling pathway
COL9A	1.131	1.116	1.166	0.895	0.939	0.868	0.0008813	K08131	collagen, type IX, alpha	ko04151 PI3K-Akt signaling pathway
LAMC1	1.07	1.034	1.04	0.973	0.984	0.988	0.004782	K05635	laminin, gamma 1	ko04151 PI3K-Akt signaling pathway
LAMB1	1.037	1.043	1.048	1	0.988	0.976	0.0021387	K05636	laminin, beta 1	ko04151 PI3K-Akt signaling pathway
PLCB	1.081	1.093	1.127	0.978	0.962	0.95	0.00090263	K05858	phosphatidylinositol phospholipase C, beta [EC:3.1.4.11]	ko04728 Dopaminergic synapse; ko04911 Insulin secretion; ko04926 Relaxin signaling pathway
FLNA	1.36	1.286	1.073	0.904	0.864	1.056	0.04326	K04437	filamin	ko04010 MAPK signaling pathway
HSPA1s	1.198	1.188	1.105	0.967	0.959	0.923	0.0023171	K03283	heat shock 70kDa protein 1/2/6/8	ko04010 MAPK signaling pathway
HSP90A	0.942	0.938	0.973	1.063	1.12	1.024	0.0149401	K04079	molecular chaperone HtpG	ko04151 PI3K-Akt signaling pathway
CALM	0.942	0.96	0.971	1.031	1.027	0.993	0.0155379	K02183	calmodulin	ko04024 cAMP signaling pathway; ko04728 Dopaminergic synapse
MAPT	1.203	1.109	1.11	0.905	0.893	0.997	0.0099182	K04380	microtubule-associated protein tau	ko04010 MAPK signaling pathway
ACOX1	0.848	0.832	0.882	1.009	1.029	1.064	0.00116358	K00232	acyl-CoA oxidase [EC:1.3.3.6]	ko04024 cAMP signaling pathway
Mth2	1.135	1.089	1.399	0.881	0.869	0.97	0.029418
