# Supplementary material for: The Chinese mitten crab genome provides insights into adaptive plasticity and developmental regulation
Source: Nat Commun. 2021 Apr 22;12:2395. doi: 10.1038/s41467-021-22604-3 (PMC8062507; doi:10.1038/s41467-021-22604-3)
Supplement: Supplementary file 21 — Supplementary Data 18 [file 41467_2021_22604_MOESM21_ESM.xlsx]

## Sheet: Sheet1
Supplementary Data 18. The expression of potential genes for IAG pathway in AG of E. sinensis after eyestalk ablation.
KO ID	Name	FPKM in transcriptome			Relative expression by qRT-PCR
		EAT_AG	EAC_AG	Fold Change	EAT_AG	EAC_AG	Fold Change
ko04141 Protein processing in endoplasmic reticulum (9)
K03283	HSPA1_8	7.25	4.69	1.55	6.68	1.03	6.49
K07151	STT3	53.38	21.81	2.45	2.1	1.18	1.78
K08057	CALR	358.56	140.92	2.54	5.4	1.96	2.75
K09517	DNAJB11	26.47	10.52	2.52	2.7	1.01	2.66
K11718	HUGT	40.03	17.46	2.29	3.68	1	3.66
K12667	SWP1	132.31	58.82	2.25	2.11	1.01	2.08
K12668	OST2	174.04	120.35	1.45	14.19	1.01	14.02
K13251	SSR3	93.28	42.38	2.2	2.04	1.07	1.91
K14004	SEC13	41.26	30.44	1.36	3.71	1.1	3.38
ko04080 Neuroactive ligand-receptor interaction (5)
K04157	HTR2	0.05	0.03	1.67	5.7	1.09	5.21
K04969	GRPR	0.37	0.05	7.4	1.93	1.15	1.68
K04196	CCKLR	0	0.07	0	9.11	1.12	8.14
K04266	ADORA2A	0.6	0.54	1.11	78.94	1.08	73.37
K05194	GLRA2	21.14	12.73	1.66	2.98	1.61	1.86
ko04022 cGMP-PKG signaling pathway (5)
K02183	CALM	0.3	0.1	3	2.68	1.06	2.53
K08042	ADCY2	1.16	0.15	7.73	7.11	1.16	6.13
K09048	CREB3	11.31	16.81	0.67	6.72	1.02	6.59
K12323	ANPRA	11.13	15.12	0.74	2.67	1.02	2.63
K07376	PRKG	2.35	0.75	3.13	2.73	1.01	2.71
ko04024 cAMP signaling pathway (5)
K02183	CALM	0.3	0.1	3	2.68	1.06	2.53
K08042	ADCY2	1.16	0.15	7.73	7.11	1.16	6.13
K12323	ANPRA	11.13	15.12	0.74	2.67	1.02	2.63
K04266	ADORA2A	0.6	0.54	1.11	78.94	1.08	73.37
K09048	CREB3	11.31	16.81	0.67	6.72	1.02	6.59
ko04020 Calcium signaling pathway (5)
K02183	CALM	0.3	0.1	3	2.68	1.06	2.53
K08042	ADCY2	1.16	0.15	7.73	7.11	1.16	6.13
K04157	HTR2	0.05	0.03	1.67	5.7	1.09	5.21
K04266	ADORA2A	0.6	0.54	1.11	78.94	1.08	73.37
K04969	GRPR	0.37	0.05	7.4	1.93	1.15	1.68
ko04151 PI3K-Akt signaling pathway (1)
K04345	PKA	18.39	17.96	1.02	3.54	1.43	2.47
